# Supplementary material for: On-chip Cherenkov radiation tuning in 3.2-14 THz
Source: Nat Commun. 2025 Aug 25;16:7921. doi: 10.1038/s41467-025-63368-4 (PMC12379205; doi:10.1038/s41467-025-63368-4)
Supplement: Supplementary file 3 — Source data [file 41467_2025_63368_MOESM3_ESM.xlsx]

## Sheet: Fig 2a
sample number	1		2		3			4	5		6		7		8		9		10		11		12		13		14		15
	Frequency (THz)	y	Frequency (THz)	y	Frequency (THz)	y	Frequency (THz)	y	Frequency (THz)	y	Frequency (THz)	y	Frequency (THz)	y	Frequency (THz)	y	Frequency (THz)	y	Frequency (THz)	y	Frequency (THz)	y	Frequency (THz)	y	Frequency (THz)	y	Frequency (THz)	y	Frequency (THz)	y
	2.064	0.1243	2.808	0.332003	2.832	0.239468	3.312	0.467107	3.768	0.328285	3.912	0.317295	4.512	0.420812	5.28	0.250361	5.424	0.199789	6.46667	0.21107	6.97778	0.275362	7.86667	0.28631	8.616	0.193729	11.04	0.275162	12.816	0.162267
	2.088	0.15473	2.832	0.285527	2.856	0.141527	3.336	0.450562	3.792	0.299076	3.936	0.3212	4.536	0.425991	5.304	0.244897	5.448	0.204305	6.48889	0.206146	7	0.311246	7.88889	0.289725	8.64	0.191437	11.064	0.291463	12.84	0.153797
	2.112	0.193666	2.856	0.259882	2.88	0.067944	3.36	0.431557	3.816	0.271175	3.96	0.320897	4.56	0.42559	5.328	0.245774	5.472	0.211046	6.51111	0.202947	7.02222	0.311774	7.91111	0.297158	8.664	0.176437	11.088	0.308623	12.864	0.149468
	2.136	0.225257	2.88	0.253819	2.904	0.0217992	3.384	0.410082	3.84	0.249337	3.984	0.315956	4.584	0.419037	5.352	0.252009	5.496	0.219394	6.53333	0.201969	7.04444	0.293125	7.93333	0.306836	8.688	0.157235	11.112	0.326387	12.888	0.153245
	2.16	0.247538	2.904	0.260929	2.928	0.00063427	3.408	0.386395	3.864	0.238319	4.008	0.305946	4.608	0.405761	5.376	0.262165	5.52	0.228729	6.55556	0.203002	7.06667	0.276093	7.95556	0.316416	8.712	0.142339	11.136	0.344502	12.912	0.164311
	2.184	0.262016	2.928	0.274804	2.952	0.00199085	3.432	0.361837	3.888	0.241364	4.032	0.29034	4.632	0.385064	5.4	0.274801	5.544	0.238429	6.57778	0.203012	7.08889	0.26503	7.97778	0.323553	8.736	0.140255	11.16	0.362712	12.936	0.180656
	2.208	0.270197	2.952	0.289036	2.976	0.0234106	3.456	0.33802	3.912	0.255661	4.056	0.268229	4.656	0.35574	5.424	0.28848	5.568	0.247876	6.6	0.198262	7.11111	0.260176	8	0.325903	8.76	0.155343	11.184	0.380765	12.96	0.20027
	2.232	0.27359	2.976	0.298396	3	0.0624352	3.48	0.316554	3.936	0.27689	4.08	0.238608	4.68	0.316455	5.448	0.301762	5.592	0.256449	6.62222	0.187171	7.13333	0.261054	8.02222	0.322146	8.784	0.175372	11.208	0.397161	12.984	0.221142
	2.256	0.2737	3	0.302371	3.024	0.116606	3.504	0.299051	3.96	0.300726	4.104	0.203765	4.704	0.270243	5.472	0.312797	5.616	0.263529	6.64444	0.1768	7.15556	0.264298	8.04444	0.315048	8.808	0.187587	11.232	0.405431	13.008	0.241262
	2.28	0.272034	3.024	0.301728	3.048	0.183465	3.528	0.287123	3.984	0.322847	4.128	0.179158	4.728	0.237608	5.496	0.318081	5.64	0.268495	6.66667	0.176367	7.17778	0.265824	8.06667	0.308402	8.832	0.193729	11.256	0.397857	13.032	0.25862
	2.304	0.269848	3.048	0.297636	3.072	0.257762	3.552	0.282379	4.008	0.339566	4.152	0.178369	4.752	0.236564	5.52	0.3137	5.664	0.271303	6.68889	0.192427	7.2	0.262472	8.08889	0.303808	8.856	0.199162	11.28	0.369202	13.056	0.271206
	2.328	0.26739	3.072	0.291363	3.096	0.323077	3.576	0.285633	4.032	0.349733	4.176	0.194312	4.776	0.257711	5.544	0.297225	5.688	0.274214	6.71111	0.22088	7.22222	0.254778	8.11111	0.294112	8.88	0.208003	11.304	0.324128	13.08	0.277008
	2.352	0.264655	3.096	0.284177	3.12	0.360198	3.6	0.294498	4.056	0.352835	4.2	0.214733	4.8	0.284794	5.568	0.272173	5.712	0.280065	6.73333	0.254962	7.24444	0.244205	8.13333	0.273591	8.904	0.219376	11.328	0.269773	13.104	0.27484
	2.376	0.261641	3.12	0.277348	3.144	0.349913	3.624	0.305788	4.08	0.348357	4.224	0.227378	4.824	0.30156	5.592	0.243549	5.736	0.290302	6.75556	0.28828	7.26667	0.232216	8.15556	0.251007	8.928	0.231159	11.352	0.213277	13.128	0.266809
	2.4	0.258344	3.144	0.272144	3.168	0.286272	3.648	0.31671	4.104	0.335787	4.248	0.224283	4.848	0.297447	5.616	0.216354	5.76	0.300816	6.77778	0.31594	7.28889	0.220272	8.17778	0.238743	8.952	0.241228	11.376	0.161778	13.152	0.255844
	2.424	0.25476	3.168	0.269835	3.192	0.216363	3.672	0.326041	4.128	0.315341	4.272	0.214647	4.872	0.284663	5.64	0.195593	5.784	0.306109	6.8	0.333421	7.31111	0.209836	8.2	0.244145	8.976	0.24746	11.4	0.122416	13.176	0.244875
	2.448	0.250889	3.192	0.271688	3.216	0.18697	3.696	0.33295	4.152	0.290159	4.296	0.211959	4.896	0.281111	5.664	0.18627	5.808	0.300681	6.82222	0.33752	7.33333	0.20237	8.22222	0.254396	9	0.247731	11.424	0.10062	13.2	0.236833
	2.472	0.246737	3.216	0.278973	3.24	0.190613	3.72	0.336202	4.176	0.264115	4.32	0.224609	4.92	0.297914	5.688	0.191487	5.832	0.281066	6.84444	0.330318	7.35556	0.199336	8.24444	0.251642	9.024	0.241208	11.448	0.0949885	13.224	0.234647
	2.496	0.242314	3.24	0.290989	3.264	0.206246	3.744	0.33295	4.2	0.241079	4.344	0.240588	4.944	0.31908	5.712	0.206747	5.856	0.251924	6.86667	0.315215	7.37778	0.202196	8.26667	0.224246	9.048	0.232211	11.472	0.10241	13.248	0.240458
	2.52	0.237632	3.264	0.299156	3.288	0.216641	3.768	0.320952	4.224	0.224924	4.368	0.24633	4.968	0.326559	5.736	0.225655	5.88	0.21995	6.88889	0.295611	7.4	0.212414	8.28889	0.185438	9.072	0.22635	11.496	0.119775	13.272	0.253242
	2.544	0.232699	3.288	0.292926	3.312	0.219852	3.792	0.302018	4.248	0.219522	4.392	0.242418	4.992	0.321179	5.76	0.241645	5.904	0.191836	6.91111	0.274906	7.42222	0.229913	8.31111	0.154667	9.096	0.227989	11.52	0.14397	13.296	0.27119
	2.568	0.227525	3.312	0.26751	3.336	0.217753	3.816	0.278965	4.272	0.228744	4.416	0.232976	5.016	0.308493	5.784	0.247493	5.928	0.174277	6.93333	0.256156	7.44444	0.248468	8.33333	0.146766	9.12	0.236513	11.544	0.171887	13.32	0.292489
	2.592	0.222122	3.336	0.241164	3.36	0.212214	3.84	0.254615	4.296	0.254549	4.44	0.222127	5.04	0.294049	5.808	0.238342	5.952	0.172207	6.95556	0.241046	7.46667	0.260318	8.35556	0.158107	9.144	0.250063	11.568	0.200611	13.344	0.315328
	2.616	0.216497	3.36	0.233046	3.384	0.205111	3.864	0.231786	4.32	0.291242	4.464	0.213992	5.064	0.283397	5.832	0.21949	5.976	0.183534	6.97778	0.230915	7.48889	0.260633	8.37778	0.180449	9.168	0.266777	11.592	0.228025	13.368	0.337894
	2.64	0.210854	3.384	0.242883	3.408	0.198316	3.888	0.213299	4.344	0.331216	4.488	0.212696	5.088	0.282088	5.856	0.198773	6	0.204405	7	0.227104	7.51111	0.256325	8.4	0.205548	9.192	0.284797	11.616	0.252206	13.392	0.35857
	2.664	0.206161	3.408	0.26554	3.432	0.193701	3.912	0.201973	4.368	0.366863	4.512	0.221382	5.112	0.294128	5.88	0.184025	6.024	0.230969	7.02222	0.230952	7.53333	0.257236	8.42222	0.225991	9.216	0.302261	11.64	0.271235	13.416	0.376515
	2.688	0.203576	3.432	0.295885	3.456	0.193139	3.936	0.199755	4.392	0.390575	4.536	0.239283	5.136	0.317349	5.904	0.183082	6.048	0.259376	7.04444	0.2438	7.55556	0.270139	8.44444	0.23768	9.24	0.31731	11.664	0.283189	13.44	0.391079
	2.712	0.203866	3.456	0.328784	3.48	0.198505	3.96	0.205098	4.416	0.394744	4.56	0.264085	5.16	0.347765	5.928	0.200836	6.072	0.285774	7.06667	0.266987	7.57778	0.289516	8.46667	0.238885	9.264	0.328397	11.688	0.286149	13.464	0.401617
	2.736	0.206221	3.48	0.359104	3.504	0.211669	3.984	0.215583	4.44	0.375622	4.584	0.291207	5.184	0.38029	5.952	0.230406	6.096	0.306724	7.08889	0.299354	7.6	0.306777	8.48889	0.234034	9.288	0.335227	11.712	0.279895	13.488	0.407478
	2.76	0.209439	3.504	0.381713	3.528	0.233427	4.008	0.229159	4.464	0.344907	4.608	0.315499	5.208	0.409564	5.976	0.261968	6.12	0.320443	7.11111	0.329735	7.62222	0.315087	8.51111	0.229096	9.312	0.33782	11.736	0.271019	13.512	0.408016
	2.784	0.212318	3.528	0.392628	3.552	0.260252	4.032	0.245258	4.488	0.318156	4.632	0.331811	5.232	0.430225	6	0.285697	6.144	0.32556	7.13333	0.347284	7.64444	0.314616	8.53333	0.228731	9.336	0.336195	11.76	0.267813	13.536	0.402582
	2.808	0.213655	3.552	0.392476	3.576	0.287539	4.056	0.263677	4.512	0.307641	4.656	0.334995	5.256	0.436914	6.024	0.291769	6.168	0.320703	7.15556	0.35242	7.66667	0.307289	8.55556	0.232346	9.36	0.33037	11.784	0.2731	13.56	0.39053
	2.832	0.212247	3.576	0.383032	3.6	0.310684	4.08	0.284215	4.536	0.312498	4.68	0.319902	5.28	0.42427	6.048	0.273232	6.192	0.304501	7.17778	0.348381	7.68889	0.295031	8.57778	0.238042	9.384	0.320365	11.808	0.267813	13.584	0.371209
	2.856	0.206891	3.6	0.366076	3.624	0.325081	4.104	0.306672	4.56	0.32858	4.704	0.283878	5.304	0.389439	6.072	0.234623	6.216	0.275584	7.2	0.338405	7.71111	0.279765	8.6	0.243917	9.408	0.306199	11.832	0.233104	13.608	0.343974
	2.88	0.197905	3.624	0.343382	3.648	0.326125	4.128	0.330847	4.584	0.351262	4.728	0.234259	5.328	0.339596	6.096	0.183351	6.24	0.234168	7.22222	0.325729	7.73333	0.263416	8.62222	0.248069	9.432	0.287891	11.856	0.172887	13.632	0.308175
	2.904	0.19169	3.648	0.316729	3.672	0.310467	4.152	0.35416	4.608	0.374026	4.752	0.180879	5.352	0.284425	6.12	0.126824	6.264	0.186814	7.24444	0.313592	7.75556	0.247908	8.64444	0.248598	9.456	0.265459	11.88	0.096763	13.656	0.263165
	2.928	0.196166	3.672	0.287894	3.696	0.279783	4.176	0.364515	4.632	0.389876	4.776	0.133571	5.376	0.233606	6.144	0.0724503	6.288	0.141671	7.26667	0.30523	7.77778	0.235166	8.66667	0.243936	9.48	0.24081	11.904	0.0143361	13.68	0.210192
	2.952	0.213393	3.696	0.258654	3.72	0.24021	4.2	0.34744	4.656	0.391819	4.8	0.102166	5.4	0.196824	6.168	0.0276396	6.312	0.106889	7.28889	0.303881	7.8	0.227959	8.68889	0.233858	9.504	0.223391	11.928	-0.0647908	13.704	0.15809
	2.976	0.221993	3.72	0.232287	3.744	0.210703	4.224	0.294381	4.68	0.372859	4.824	0.0964988	5.424	0.183759	6.192	-0.000199756	6.336	0.090616	7.31111	0.311366	7.82222	0.232444	8.71111	0.220275	9.528	0.224538	11.952	-0.131015	13.728	0.117588
	3	0.194725	3.744	0.218081	3.768	0.213424	4.248	0.22047	4.704	0.326003	4.848	0.126401	5.448	0.204094	6.216	-0.00365895	6.36	0.101002	7.33333	0.32384	7.84444	0.25562	8.73333	0.212301	9.552	0.255585	11.976	-0.174733	13.752	0.0994156
	3.024	0.114531	3.768	0.226827	3.792	0.264569	4.272	0.146762	4.728	0.249536	4.872	0.201705	5.472	0.267512	6.24	0.0246707	6.384	0.146195	7.35556	0.336038	7.86667	0.304491	8.75556	0.22085	9.576	0.324078	12	-0.186343	13.776	0.114302
	3.048	0.00507139	3.792	0.269311	3.816	0.356467	4.296	0.0943085	4.752	0.162856	4.896	0.326886	5.496	0.378626	6.264	0.092198	6.408	0.234344	7.37778	0.342697	7.88889	0.383203	8.77778	0.256837	9.6	0.4224	12.024	-0.15624	13.8	0.172978
	3.072	-0.0998128	3.816	0.356326	3.84	0.475481	4.32	0.0841642	4.776	0.0906418	4.92	0.484978	5.52	0.521771	6.288	0.206332	6.432	0.368406	7.4	0.338556	7.91111	0.484496	8.8	0.331176	9.624	0.539146	12.048	-0.0748235	13.824	0.286172
	3.096	-0.166281	3.84	0.491963	3.864	0.607974	4.344	0.137382	4.8	0.0575718	4.944	0.653659	5.544	0.676215	6.312	0.368532	6.456	0.530565	7.42222	0.31835	7.93333	0.598254	8.82222	0.449255	9.648	0.662908	12.072	0.0675111	13.848	0.456251
	3.12	-0.160491	3.864	0.653534	3.888	0.740309	4.368	0.275016	4.824	0.0883242	4.968	0.810606	5.568	0.821223	6.336	0.556469	6.48	0.697812	7.44444	0.276816	7.95556	0.714362	8.84444	0.594354	9.672	0.782281	12.096	0.280366	13.872	0.652125
	3.144	-0.0486041	3.888	0.811653	3.912	0.85885	4.392	0.501076	4.848	0.207577	4.992	0.933494	5.592	0.936062	6.36	0.741863	6.504	0.847139	7.46667	0.208693	7.97778	0.822705	8.86667	0.744224	9.696	0.885858	12.12	0.55712	13.896	0.834343
	3.168	0.203222	3.912	0.936937	3.936	0.949959	4.416	0.751398	4.872	0.422976	5.016	1	5.616	1	6.384	0.896436	6.528	0.955538	7.48889	0.118672	8	0.913169	8.88889	0.87662	9.72	0.962233	12.144	0.826248	13.92	0.963452
	3.192	0.584785	3.936	1	3.96	1	4.44	0.944775	4.896	0.674033	5.04	0.987802	5.64	0.992302	6.408	0.991908	6.552	1	7.51111	0.0512768	8.02222	0.975639	8.91111	0.969295	9.744	1	12.168	1	13.944	1
	3.216	0.909703	3.96	0.971457	3.984	0.995336	4.464	1	4.92	0.88323	5.064	0.874575	5.664	0.892235	6.432	1	6.576	0.957517	7.53333	0.0609853	8.04444	1	8.93333	1	9.768	0.987752	12.192	0.990628	13.968	0.904535
	3.24	1	3.984	0.835391	4.008	0.927952	4.488	0.866366	4.944	0.989801	5.088	0.657893	5.688	0.697265	6.456	0.904338	6.6	0.817573	7.55556	0.202276	8.06667	0.979467	8.95556	0.954155	9.792	0.918792	12.216	0.753431	13.992	0.663991
	3.264	0.887488	4.008	0.62976	4.032	0.81233	4.512	0.615174	4.968	1	5.112	0.414913	5.712	0.477655	6.48	0.736164	6.624	0.619628	7.57778	0.494057	8.08889	0.920575	8.97778	0.847842	9.816	0.805253	12.24	0.415907	14.016	0.370852
	3.288	0.656427	4.032	0.405986	4.056	0.668571	4.536	0.348222	4.992	0.936836	5.136	0.242689	5.736	0.321867	6.504	0.538625	6.648	0.415634	7.6	0.812948	8.11111	0.833192	9	0.70481	9.84	0.663978	12.264	0.148603	14.04	0.143986
	3.312	0.391076	4.056	0.215495	4.08	0.516778	4.56	0.148346	5.016	0.823319	5.16	0.206216	5.76	0.289072	6.528	0.354865	6.672	0.257543	7.62222	1	8.13333	0.727181	9.02222	0.548806	9.864	0.511809	12.288	0.0768703	14.064	0.0690801
	3.336	0.175694	4.08	0.0986397	4.104	0.377055	4.584	0.0225136	5.04	0.682456	5.184	0.242245	5.784	0.321277	6.552	0.228033	6.696	0.182988	7.64444	0.943406	8.15556	0.61241	9.04444	0.40358	9.888	0.365588	12.312	0.145271	14.088	0.0990845
	3.36	0.0739853	4.104	0.0514873	4.128	0.269503	4.608	-0.0412708	5.064	0.537258	5.208	0.272	5.808	0.346393	6.576	0.186541	6.72	0.172326	7.66667	0.719941	8.17778	0.498743	9.06667	0.292878	9.912	0.242158	12.336	0.253169	14.112	0.153766
	3.384	0.0674363	4.128	0.0590337	4.152	0.214227	4.632	-0.0550045	5.088	0.410733	5.232	0.282837	5.832	0.353094	6.6	0.19988	6.744	0.191591	7.68889	0.453524	8.2	0.396047	9.08889	0.232874	9.936	0.15467	12.36	0.319356	14.136	0.170084
	3.408	0.116978	4.152	0.106275	4.176	0.221467	4.656	-0.0306844	5.112	0.32589	5.256	0.278643	5.856	0.345247	6.624	0.222805	6.768	0.212574	7.71111	0.268073	8.22222	0.314188	9.11111	0.209439	9.96	0.101513	12.384	0.340317	14.16	0.153758
	3.432	0.183541	4.176	0.178206	4.2	0.262027	4.68	0.0196928	5.136	0.297642	5.28	0.263305	5.88	0.326721	6.648	0.221575	6.792	0.230077	7.73333	0.2444	8.24444	0.263031	9.13333	0.200868	9.984	0.0773871	12.408	0.331962	14.184	0.127701
	3.456	0.235032	4.2	0.259825	4.224	0.296845	4.704	0.08413	5.16	0.308516	5.304	0.240711	5.904	0.301383	6.672	0.208447	6.816	0.244653	7.75556	0.290893	8.26667	0.246677	9.15556	0.19094	10.008	0.0769897	12.432	0.310202	14.208	0.112531
	3.48	0.267249	4.224	0.336125	4.248	0.299842	4.728	0.15063	5.184	0.332942	5.328	0.214749	5.928	0.273099	6.696	0.202998	6.84	0.257163	7.77778	0.300376	8.28889	0.24617	9.17778	0.185366	10.032	0.09502	12.456	0.290946	14.232	0.119684
	3.504	0.28297	4.248	0.394841	4.272	0.296845	4.752	0.207197	5.208	0.351047	5.352	0.189305	5.952	0.245738	6.72	0.208077	6.864	0.269675	7.8	0.275852	8.31111	0.236786	9.2	0.195338	10.056	0.126177	12.48	0.286281	14.256	0.158301
	3.528	0.284967	4.272	0.434658	4.296	0.317012	4.776	0.244702	5.232	0.365751	5.376	0.168268	5.976	0.223166	6.744	0.222354	6.888	0.283987	7.82222	0.247867	8.33333	0.202531	9.22222	0.224539	10.08	0.165159	12.504	0.292996	14.28	0.225524
	3.552	0.276016	4.296	0.456998	4.32	0.350903	4.8	0.265488	5.256	0.385667	5.4	0.154739	6	0.208502	6.768	0.24228	6.912	0.299583	7.84444	0.240325	8.35556	0.16231	9.24444	0.246599	10.104	0.206665	12.528	0.304055	14.304	0.270505
	3.576	0.258891	4.32	0.463284	4.344	0.379431	4.824	0.27477	5.28	0.416518	5.424	0.148679	6.024	0.201869	6.792	0.255452	6.936	0.315371	7.86667	0.250546	8.37778	0.138474	9.26667	0.238824	10.128	0.245393	12.552	0.312423	14.328	0.248153
	3.6	0.236368	4.344	0.454937	4.368	0.38753	4.848	0.277759	5.304	0.452446	5.448	0.149262	6.048	0.202641	6.816	0.24725	6.96	0.330259	7.88889	0.269205	8.4	0.132246	9.28889	0.223266	10.152	0.276824	12.576	0.312559	14.352	0.184413
	3.624	0.21122	4.368	0.433382	4.392	0.376217	4.872	0.278565	5.328	0.484701	5.472	0.155662	6.072	0.210192	6.84	0.212015	6.984	0.343155	7.91111	0.286979	8.42222	0.139565	9.31111	0.226006	10.176	0.299558	12.6	0.304893	14.376	0.122987
	3.648	0.186223	4.392	0.400039	4.416	0.350527	4.896	0.276883	5.352	0.506182	5.496	0.167055	6.096	0.223896	6.864	0.179941	7.008	0.352965	7.93333	0.294543	8.44444	0.156373	9.33333	0.244501	10.2	0.312979	12.624	0.291351	14.4	0.098528
	3.672	0.164152	4.416	0.357142	4.44	0.315499	4.92	0.272005	5.376	0.51639	5.52	0.182614	6.12	0.243127	6.888	0.17744	7.032	0.358599	7.95556	0.285391	8.46667	0.17861	9.35556	0.269051	10.224	0.316469	12.648	0.273855	14.424	0.109501
	3.696	0.147781	4.44	0.310173	4.464	0.27617	4.944	0.266034	5.4	0.516476	5.544	0.201515	6.144	0.267259	6.912	0.179941	7.056	0.358962	7.97778	0.264288	8.48889	0.202216	9.37778	0.289958	10.248	0.30941	12.672	0.254332	14.448	0.145322
	3.72	0.139218	4.464	0.26542	4.488	0.237578	4.968	0.26177	5.424	0.50759	5.568	0.221212	6.168	0.293209	6.936	0.159393	7.08	0.352963	8	0.23882	8.51111	0.223132	9.4	0.297521	10.272	0.291185	12.696	0.234704	14.472	0.19541
	3.744	0.137907	4.488	0.229175	4.512	0.204758	4.992	0.261037	5.448	0.490884	5.592	0.232283	6.192	0.308065	6.96	0.124786	7.104	0.33951	8.02222	0.216568	8.53333	0.237298	9.42222	0.285238	10.296	0.261176	12.72	0.216897	14.496	0.249179
	3.768	0.142625	4.512	0.20773	4.536	0.181642	5.016	0.261737	5.472	0.467509	5.616	0.227265	6.216	0.301462	6.984	0.0943709	7.128	0.317509	8.04444	0.205118	8.55556	0.241945	9.44444	0.259397	10.32	0.22174	12.744	0.202535	14.52	0.296048
	3.792	0.152148	4.536	0.207374	4.56	0.167731	5.04	0.260791	5.496	0.438614	5.64	0.213419	6.24	0.283048	7.008	0.0827603	7.152	0.286828	8.06667	0.20964	8.57778	0.23946	9.46667	0.229481	10.344	0.18713	12.768	0.192049	14.544	0.325433
	3.816	0.165255	4.56	0.231107	4.584	0.161421	5.064	0.255933	5.52	0.405352	5.664	0.199922	6.264	0.265108	7.032	0.0900034	7.176	0.251162	8.08889	0.225645	8.6	0.233518	9.48889	0.204974	10.368	0.170651	12.792	0.185569	14.568	0.329749
	3.84	0.180722	4.584	0.268755	4.608	0.161106	5.088	0.24813	5.544	0.368948	5.688	0.188883	6.288	0.250458	7.056	0.112509	7.2	0.215167	8.11111	0.246232	8.62222	0.227796	9.51111	0.19536	10.392	0.169928	12.816	0.183225	14.592	0.313402
	3.864	0.1969	4.608	0.306853	4.632	0.165181	5.112	0.23916	5.568	0.330924	5.712	0.180649	6.312	0.239547	7.08	0.146687	7.224	0.183498	8.13333	0.265585	8.64444	0.225971	9.53333	0.207172	10.416	0.178663	12.84	0.185149	14.616	0.283796
	3.888	0.210436	4.632	0.331937	4.656	0.172041	5.136	0.230802	5.592	0.29288	5.736	0.175566	6.336	0.232824	7.104	0.188946	7.248	0.160812	8.15556	0.282226	8.66667	0.231718	9.55556	0.235134	10.44	0.190557	12.864	0.19123	14.64	0.248335
	3.912	0.218631	4.656	0.334929	4.68	0.180215	5.16	0.224833	5.616	0.256413	5.76	0.173978	6.36	0.230738	7.128	0.235695	7.272	0.151762	8.17778	0.295761	8.68889	0.247214	9.57778	0.271019	10.464	0.200402	12.888	0.200384	14.664	0.214425
	3.936	0.223092	4.68	0.324313	4.704	0.188763	5.184	0.22303	5.64	0.22312	5.784	0.17609	6.384	0.233554	7.152	0.283343	7.296	0.158786	8.2	0.305798	8.71111	0.268627	9.6	0.3066	10.488	0.207346	12.912	0.211288	14.688	0.188665
	3.96	0.226505	4.704	0.312957	4.728	0.196882	5.208	0.227173	5.664	0.1946	5.808	0.181548	6.408	0.240798	7.176	0.328299	7.32	0.175452	8.22222	0.311944	8.73333	0.290626	9.62222	0.335152	10.512	0.211623	12.936	0.222618	14.712	0.174453
	3.984	0.230679	4.728	0.31086	4.752	0.203766	5.232	0.239038	5.688	0.172451	5.832	0.189855	6.432	0.251815	7.2	0.366973	7.344	0.193077	8.24444	0.313806	8.75556	0.307877	9.64444	0.355957	10.536	0.213469	12.96	0.23305	14.736	0.17438
	4.008	0.233912	4.752	0.316518	4.776	0.20861	5.256	0.259056	5.712	0.158334	5.856	0.200514	6.456	0.26595	7.224	0.395773	7.368	0.202861	8.26667	0.31099	8.77778	0.315049	9.66667	0.3698	10.56	0.213119	12.984	0.241259	14.76	0.188895
	4.032	0.233629	4.776	0.325558	4.8	0.21061	5.28	0.282259	5.736	0.154163	5.88	0.213031	6.48	0.282544	7.248	0.411109	7.392	0.195973	8.28889	0.303104	8.8	0.306811	9.68889	0.377468	10.584	0.21081	13.008	0.246216	14.784	0.209863
	4.056	0.227968	4.8	0.333601	4.824	0.209871	5.304	0.303774	5.76	0.161914	5.904	0.226908	6.504	0.300943	7.272	0.40939	7.416	0.170563	8.31111	0.289754	8.82222	0.28271	9.71111	0.379743	10.608	0.206777	13.032	0.248065	14.808	0.228774
	4.08	0.217934	4.824	0.336274	4.848	0.210148	5.328	0.324484	5.784	0.183566	5.928	0.241651	6.528	0.32049	7.296	0.387025	7.44	0.152718	8.33333	0.271654	8.84444	0.261819	9.73333	0.377413	10.632	0.201256	13.056	0.247247	14.832	0.244179
	4.104	0.20525	4.848	0.330356	4.872	0.216108	5.352	0.346714	5.808	0.221094	5.952	0.256709	6.552	0.340456	7.32	0.343531	7.464	0.167816	8.35556	0.253942	8.86667	0.261368	9.75556	0.371261	10.656	0.194664	13.08	0.244201	14.856	0.256396
	4.128	0.191637	4.872	0.317256	4.896	0.231302	5.376	0.372107	5.832	0.273473	5.976	0.271312	6.576	0.359822	7.344	0.290866	7.488	0.21049	8.37778	0.24286	8.88889	0.271695	9.77778	0.362073	10.68	0.18815	13.104	0.239365	14.88	0.265745
	4.152	0.178818	4.896	0.299541	4.92	0.254826	5.4	0.399583	5.856	0.327661	6	0.284637	6.6	0.377494	7.368	0.244092	7.512	0.267688	8.4	0.244653	8.91111	0.276417	9.8	0.350633	10.704	0.183047	13.128	0.233181	14.904	0.272542
	4.176	0.168513	4.92	0.279775	4.944	0.284472	5.424	0.427381	5.88	0.367613	6.024	0.295861	6.624	0.39238	7.392	0.21503	7.536	0.326353	8.42222	0.265564	8.93333	0.264825	9.82222	0.337727	10.728	0.180685	13.152	0.226087	14.928	0.277108
	4.2	0.162446	4.944	0.260525	4.968	0.317269	5.448	0.453742	5.904	0.380987	6.048	0.304161	6.648	0.403389	7.416	0.202521	7.56	0.375742	8.44444	0.308163	8.95556	0.248919	9.84444	0.32414	10.752	0.182396	13.176	0.218522	14.952	0.279759
	4.224	0.161405	4.968	0.244356	4.992	0.350055	5.472	0.476904	5.928	0.370253	6.072	0.308712	6.672	0.409426	7.44	0.202161	7.584	0.414343	8.46667	0.360318	8.97778	0.246372	9.86667	0.310657	10.776	0.189511	13.2	0.210961	14.976	0.280815
	4.248	0.162446	4.992	0.233833	5.016	0.37967	5.496	0.495107	5.952	0.341583	6.096	0.308691	6.696	0.409401	7.464	0.209547	7.608	0.442955	8.48889	0.406226	9	0.268782	9.88889	0.298062	10.8	0.203762	13.224	0.204015	15	0.280593
	4.272	0.162453	5.016	0.230249	5.04	0.402951	5.52	0.50659	5.976	0.30115	6.12	0.303276	6.72	0.40222	7.488	0.220275	7.632	0.462376	8.51111	0.430081	9.02222	0.303433	9.91111	0.287142	10.824	0.228482	13.248	0.198329	15.024	0.279413
	4.296	0.161341	5.04	0.229797	5.064	0.416737	5.544	0.509593	6	0.255126	6.144	0.292134	6.744	0.387444	7.512	0.229941	7.656	0.473403	8.53333	0.420415	9.04444	0.33153	9.93333	0.27828	10.848	0.265292	13.272	0.194549	15.048	0.277592
	4.32	0.159786	5.064	0.227399	5.088	0.418678	5.568	0.502356	6.024	0.209683	6.168	0.276908	6.768	0.36725	7.536	0.234141	7.68	0.476835	8.55556	0.38311	9.06667	0.338434	9.95556	0.270263	10.872	0.307373	13.296	0.193321	15.072	0.275365
	4.344	0.158464	5.088	0.221844	5.112	0.409672	5.592	0.483967	6.048	0.171471	6.192	0.259729	6.792	0.344466	7.56	0.22994	7.704	0.473471	8.57778	0.328383	9.08889	0.326112	9.97778	0.261477	10.896	0.345792	13.32	0.19529	15.096	0.272628
	4.368	0.15805	5.112	0.227399	5.136	0.391426	5.616	0.456918	6.072	0.149047	6.216	0.242731	6.816	0.321922	7.584	0.220274	7.728	0.464108	8.6	0.266453	9.11111	0.300687	10	0.251169	10.92	0.371618	13.344	0.200824	15.12	0.269194

## Sheet: Fig 2d
Frequency (THz)	y: E=1.4keV	y: E=2keV	y: E=2.6keV
3	0.163655	0.147796	0.114906
3.024	0.183465	0.145342	0.121501
3.048	0.257762	0.15257	0.125543
3.072	0.323077	0.166692	0.129064
3.096	0.360198	0.184917	0.135093
3.12	0.349913	0.204455	0.146656
3.144	0.286272	0.222517	0.166781
3.168	0.216363	0.237529	0.198494
3.192	0.18697	0.252784	0.24256
3.216	0.190613	0.272788	0.290694
3.24	0.206246	0.300577	0.332348
3.264	0.216641	0.333288	0.358154
3.288	0.219852	0.366586	0.363456
3.312	0.217753	0.396134	0.346574
3.336	0.212214	0.417597	0.313003
3.36	0.205111	0.427724	0.270034
3.384	0.198316	0.42761	0.224956
3.408	0.193701	0.419432	0.185059
3.432	0.193139	0.40537	0.157632
3.456	0.198505	0.387603	0.147471
3.48	0.211669	0.368309	0.149384
3.504	0.233427	0.349668	0.155683
3.528	0.260252	0.333859	0.160341
3.552	0.287539	0.32306	0.163962
3.576	0.310684	0.319451	0.168806
3.6	0.325081	0.324315	0.176602
3.624	0.326125	0.335358	0.186945
3.648	0.310467	0.349389	0.198896
3.672	0.279783	0.363219	0.211514
3.696	0.24021	0.373657	0.223041
3.72	0.210703	0.377513	0.228431
3.744	0.213424	0.371597	0.22182
3.768	0.264569	0.354044	0.200528
3.792	0.356467	0.328285	0.174614
3.816	0.475481	0.299076	0.155114
3.84	0.607974	0.271175	0.144249
3.864	0.740309	0.249337	0.142031
3.888	0.85885	0.238319	0.148474
3.912	0.949959	0.241364	0.163592
3.936	0.995336	0.255661	0.186659
3.96	1	0.27689	0.21399
3.984	0.927952	0.300726	0.241162
4.008	0.81233	0.322847	0.26375
4.032	0.668571	0.339566	0.277332
4.056	0.516778	0.349733	0.277482
4.08	0.377055	0.352835	0.259778
4.104	0.269503	0.348357	0.222932
4.128	0.214227	0.335787	0.178205
4.152	0.221467	0.315341	0.139995
4.176	0.262027	0.290159	0.119606
4.2	0.296845	0.264115	0.11597
4.224	0.299842	0.241079	0.124924
4.248	0.296845	0.224924	0.142306
4.272	0.317012	0.219522	0.163953
4.296	0.350903	0.228744	0.186325
4.32	0.379431	0.254549	0.20837
4.344	0.38753	0.291242	0.229655
4.368	0.376217	0.331216	0.249751
4.392	0.350527	0.366863	0.268226
4.416	0.315499	0.390575	0.284649
4.44	0.27617	0.394744	0.298589
4.464	0.237578	0.375622	0.309614
4.488	0.204758	0.344907	0.317295
4.512	0.181642	0.318156	0.3212
4.536	0.167731	0.307641	0.320897
4.56	0.161421	0.312498	0.315956
4.584	0.161106	0.32858	0.305946
4.608	0.165181	0.351262	0.29034
4.632	0.172041	0.374026	0.268229
4.656	0.180215	0.389876	0.238608
4.68	0.188763	0.391819	0.203765
4.704	0.196882	0.372859	0.179158
4.728	0.203766	0.326003	0.178369
4.752	0.20861	0.249536	0.194312
4.776	0.21061	0.162856	0.214733
4.8	0.209871	0.0906418	0.227378
4.824	0.210148	0.0575718	0.224283
4.848	0.216108	0.0883242	0.214647
4.872	0.231302	0.207577	0.211959
4.896	0.254826	0.422976	0.224609
4.92	0.284472	0.674033	0.240588
4.944	0.317269	0.88323	0.24633
4.968	0.350055	1	0.242418
4.992	0.37967	0.989801	0.232976
5.016	0.402951	0.936836	0.222127
5.04	0.416737	0.823319	0.213992
5.064	0.418678	0.682456	0.212696
5.088	0.409672	0.537258	0.221382
5.112	0.391426	0.410733	0.239283
5.136	0.365649	0.32589	0.264085
5.16	0.334051	0.297642	0.291207
5.184	0.299145	0.308516	0.315499
5.208	0.266677	0.332942	0.331811
5.232	0.243199	0.351047	0.334995
5.256	0.233462	0.365751	0.319902
5.28	0.23503	0.385667	0.283878
5.304	0.243668	0.416518	0.234259
5.328	0.255139	0.452446	0.180879
5.352	0.265208	0.484701	0.133571
5.376	0.26964	0.506182	0.102166
5.4	0.264199	0.51639	0.0964988
5.424	0.246706	0.516476	0.126401
5.448	0.223205	0.50759	0.201705
5.472	0.201799	0.490884	0.326886
5.496	0.18899	0.467509	0.484978
5.52	0.184895	0.438614	0.653659
5.544	0.188033	0.405352	0.810606
5.568	0.196923	0.368948	0.933494
5.592	0.210084	0.330924	0.987802
5.616	0.226035	0.29288	1
5.64	0.243294	0.256413	0.874575
5.664	0.260382	0.22312	0.657893
5.688	0.275816	0.1946	0.414913
5.712	0.288117	0.172451	0.242689
5.736	0.296145	0.158334	0.206216
5.76	0.30014	0.154163	0.242245
5.784	0.300683	0.161914	0.272
5.808	0.298353	0.183566	0.282837
5.832	0.293734	0.221094	0.278643
5.856	0.287405	0.273473	0.263305
5.88	0.279949	0.327661	0.240711
5.904	0.271946	0.367613	0.214749
5.928	0.263978	0.380987	0.189305
5.952	0.256829	0.370253	0.168268
5.976	0.252104	0.341583	0.154739
6	0.251609	0.30115	0.148679
6.024	0.256147	0.255126	0.149262
6.048	0.262505	0.209683	0.155662
6.072	0.266465	0.171471	0.167055
6.096	0.26381	0.149047	0.182614
6.12	0.252214	0.151446	0.201515
6.144	0.236919	0.183623	0.221212
6.168	0.225056	0.234228	0.232283
6.192	0.222107	0.287833	0.227265
6.216	0.226939	0.32928	0.213419
6.24	0.236766	0.344491	0.199922
6.264	0.248805	0.324489	0.188883
6.288	0.26027	0.279621	0.180649
6.312	0.268377	0.225062	0.175566
6.336	0.270339	0.175989	0.173978
6.36	0.266579	0.147579	0.17609
6.384	0.270339	0.150909	0.181548
6.408	0.289758	0.180659	0.189855
6.432	0.299724	0.22741	0.200514
6.456	0.276568	0.281744	0.213031
6.48	0.235624	0.334242	0.226908
6.504	0.20198	0.375484	0.241651
6.528	0.193851	0.398332	0.256709
6.552	0.20198	0.404771	0.271312
6.576	0.212797	0.399063	0.284637
6.6	0.222984	0.385475	0.295861
6.624	0.23178	0.368269	0.304161
6.648	0.238427	0.351253	0.308712
6.672	0.242166	0.336402	0.308691
6.696	0.242411	0.325235	0.303276
6.72	0.239265	0.319271	0.292134
6.744	0.233007	0.320028	0.276908
6.768	0.223912	0.329025	0.259729
6.792	0.212258	0.345647	0.242731
6.816	0.198322	0.360743	0.228047
6.84	0.18238	0.363031	0.217343
6.864	0.165086	0.344741	0.210407
6.888	0.148595	0.312163	0.206563
6.912	0.135439	0.2751	0.20454
6.936	0.128149	0.243358	0.200708
6.96	0.129257	0.226739	0.193022
6.984	0.141294	0.231913	0.188155
7.008	0.165231	0.253011	0.194956
7.032	0.195792	0.281029	0.217607
7.056	0.226142	0.307866	0.241627
7.08	0.249443	0.329033	0.252028
7.104	0.258859	0.341695	0.250472
7.128	0.249899	0.346009	0.242781
7.152	0.227455	0.342885	0.234003
7.176	0.198765	0.333232	0.226078
7.2	0.171067	0.320032	0.220169
7.224	0.151597	0.314569	0.217441
7.248	0.145944	0.3302	0.219056
7.272	0.1531	0.372134	0.225713
7.296	0.170405	0.412974	0.236245
7.32	0.195202	0.417176	0.249018
7.344	0.224833	0.36449	0.262399
7.368	0.256638	0.295855	0.274757
7.392	0.287959	0.25648	0.284456
7.416	0.316139	0.24745	0.289865
7.44	0.33871	0.258825	0.28935
7.464	0.35397	0.280662	0.28185
7.488	0.360407	0.303019	0.268586
7.512	0.356511	0.315954	0.251351
7.536	0.34077	0.312521	0.231939
7.56	0.311673	0.297768	0.212141
7.584	0.267708	0.279738	0.193661
7.608	0.211934	0.266476	0.177834
7.632	0.165684	0.266026	0.165907
7.656	0.149043	0.283379	0.159124
7.68	0.158819	0.311317	0.158732
7.704	0.186002	0.340134	0.165976
7.728	0.221583	0.362381	0.182101
7.752	0.256552	0.371179	0.206294
7.776	0.281899	0.36191	0.229502
7.8	0.29097	0.339014	0.240612
7.824	0.286531	0.309197	0.234024
7.848	0.273704	0.279163	0.226188
7.872	0.257608	0.255619	0.234166
7.896	0.243367	0.245269	0.25542
7.92	0.236102	0.254819	0.282515
7.944	0.240933	0.286935	0.308013
7.968	0.258093	0.328134	0.324479
7.992	0.268259	0.360892	0.324476
8.016	0.25475	0.371661	0.30519
8.04	0.231023	0.362776	0.282297
8.064	0.214385	0.340548	0.276098
8.088	0.207401	0.311285	0.298484
8.112	0.208954	0.281296	0.327723
8.136	0.217927	0.25689	0.339677
8.16	0.233202	0.243007	0.334213
8.184	0.253289	0.239109	0.317204
8.208	0.275211	0.243287	0.29452
8.232	0.295617	0.253633	0.272033
8.256	0.311157	0.268239	0.255613
8.28	0.318482	0.285197	0.251133
8.304	0.314242	0.302598	0.262465
8.328	0.296515	0.318536	0.285496
8.352	0.269094	0.3311	0.314115
8.376	0.237201	0.338725	0.342211
8.4	0.206057	0.341205	0.364708
8.424	0.180884	0.338675	0.380683
8.448	0.166904	0.33127	0.390247
8.472	0.167991	0.319126	0.393511
8.496	0.182631	0.302694	0.390588
8.52	0.207965	0.283695	0.381588
8.544	0.241132	0.264149	0.366624
8.568	0.279271	0.246024	0.345808
8.592	0.319523	0.231271	0.31925
8.616	0.359027	0.221844	0.287063
8.64	0.394923	0.219695	0.249359
8.664	0.42435	0.226775	0.208891
8.688	0.444448	0.242848	0.178983
8.712	0.452357	0.258914	0.170683
8.736	0.445216	0.263783	0.175375
8.76	0.420165	0.254842	0.179529
8.784	0.376936	0.263783	0.172938
8.808	0.325621	0.316903	0.158692
8.832	0.278057	0.384602	0.143208
8.856	0.242665	0.423304	0.132901
8.88	0.227016	0.404519	0.134188
8.904	0.238682	0.360092	0.153484
8.928	0.278976	0.327985	0.193311
8.952	0.324184	0.310295	0.240615
8.976	0.344334	0.300151	0.278449
9	0.321117	0.291804	0.293731

## Sheet: Fig 2e
x1: Frequency (THz)	y1: p=5um	x2: Frequency (THz)	y2: p=4um	x3: Frequency (THz)	y3: p=3um
3	0.147796	3	0.377848	3	0.27794
3.024	0.145342	3.03	0.416769	3.02222	0.236339
3.048	0.15257	3.05	0.455011	3.04444	0.192266
3.072	0.166692	3.07	0.483897	3.06667	0.158684
3.096	0.184917	3.09	0.49475	3.08889	0.145261
3.12	0.204455	3.11	0.482095	3.11111	0.148495
3.144	0.222517	3.13	0.453254	3.13333	0.161593
3.168	0.237529	3.15	0.418751	3.15556	0.177762
3.192	0.252784	3.17	0.388011	3.17778	0.190209
3.216	0.272788	3.19	0.366072	3.2	0.19214
3.24	0.300577	3.21	0.355908	3.22222	0.181327
3.264	0.333288	3.23	0.356642	3.24444	0.17381
3.288	0.366586	3.25	0.366436	3.26667	0.190194
3.312	0.396134	3.27	0.383449	3.28889	0.239767
3.336	0.417597	3.29	0.405842	3.31111	0.286562
3.36	0.427724	3.31	0.431774	3.33333	0.295234
3.384	0.42761	3.33	0.459407	3.35556	0.278213
3.408	0.419432	3.35	0.486899	3.37778	0.259871
3.432	0.40537	3.37	0.512413	3.4	0.258625
3.456	0.387603	3.39	0.534107	3.42222	0.269081
3.48	0.368309	3.41	0.550142	3.44444	0.279894
3.504	0.349668	3.43	0.558679	3.46667	0.282194
3.528	0.333859	3.45	0.558427	3.48889	0.277038
3.552	0.32306	3.47	0.550298	3.51111	0.267956
3.576	0.319451	3.49	0.535751	3.53333	0.258485
3.6	0.324315	3.51	0.516249	3.55556	0.252156
3.624	0.335358	3.53	0.493251	3.57778	0.252503
3.648	0.349389	3.55	0.468218	3.6	0.261882
3.672	0.363219	3.57	0.442612	3.62222	0.277932
3.696	0.373657	3.59	0.417892	3.64444	0.297118
3.72	0.377513	3.61	0.39552	3.66667	0.315901
3.744	0.371597	3.63	0.376699	3.68889	0.330743
3.768	0.354044	3.65	0.361603	3.71111	0.338106
3.792	0.328285	3.67	0.35015	3.73333	0.334454
3.816	0.299076	3.69	0.342255	3.75556	0.31817
3.84	0.271175	3.71	0.337837	3.77778	0.295317
3.864	0.249337	3.73	0.336811	3.8	0.273884
3.888	0.238319	3.75	0.339094	3.82222	0.260188
3.912	0.241364	3.77	0.344604	3.84444	0.253884
3.936	0.255661	3.79	0.353258	3.86667	0.252962
3.96	0.27689	3.81	0.364972	3.88889	0.255409
3.984	0.300726	3.83	0.379663	3.91111	0.259213
4.008	0.322847	3.85	0.397247	3.93333	0.262363
4.032	0.339566	3.87	0.416162	3.95556	0.262847
4.056	0.349733	3.89	0.428922	3.97778	0.258653
4.08	0.352835	3.91	0.426558	4	0.24777
4.104	0.348357	3.93	0.405175	4.02222	0.228185
4.128	0.335787	3.95	0.381153	4.04444	0.200788
4.152	0.315341	3.97	0.375939	4.06667	0.178067
4.176	0.290159	3.99	0.404267	4.08889	0.17541
4.2	0.264115	4.01	0.45399	4.11111	0.200941
4.224	0.241079	4.03	0.506248	4.13333	0.233731
4.248	0.224924	4.05	0.542175	4.15556	0.251035
4.272	0.219522	4.07	0.547697	4.17778	0.2519
4.296	0.228744	4.09	0.527876	4.2	0.240825
4.32	0.254549	4.11	0.492564	4.22222	0.222308
4.344	0.291242	4.13	0.451611	4.24444	0.200846
4.368	0.331216	4.15	0.414867	4.26667	0.180938
4.392	0.366863	4.17	0.392183	4.28889	0.16708
4.416	0.390575	4.19	0.393409	4.31111	0.163771
4.44	0.394744	4.21	0.421039	4.33333	0.173581
4.464	0.375622	4.23	0.448138	4.35556	0.191374
4.488	0.344907	4.25	0.440414	4.37778	0.210085
4.512	0.318156	4.27	0.380489	4.4	0.222651
4.536	0.307641	4.29	0.318647	4.42222	0.223205
4.56	0.312498	4.31	0.305349	4.44444	0.210678
4.584	0.32858	4.33	0.324126	4.46667	0.185197
4.608	0.351262	4.35	0.341774	4.48889	0.150185
4.632	0.374026	4.37	0.33561	4.51111	0.122254
4.656	0.389876	4.39	0.325027	4.53333	0.117027
4.68	0.391819	4.41	0.33254	4.55556	0.132978
4.704	0.372859	4.43	0.351073	4.57778	0.1643
4.728	0.326003	4.45	0.366155	4.6	0.205182
4.752	0.249536	4.47	0.366477	4.62222	0.249816
4.776	0.162856	4.49	0.353383	4.64444	0.292392
4.8	0.0906418	4.51	0.331381	4.66667	0.327101
4.824	0.0575718	4.53	0.304981	4.68889	0.348133
4.848	0.0883242	4.55	0.278689	4.71111	0.349679
4.872	0.207577	4.57	0.257014	4.73333	0.330447
4.896	0.422976	4.59	0.244465	4.75556	0.30721
4.92	0.674033	4.61	0.245549	4.77778	0.301257
4.944	0.88323	4.63	0.264774	4.8	0.32402
4.968	1	4.65	0.30452	4.82222	0.347498
4.992	0.989801	4.67	0.358653	4.84444	0.342917
5.016	0.936836	4.69	0.418909	4.86667	0.317839
5.04	0.823319	4.71	0.477023	4.88889	0.288911
5.064	0.682456	4.73	0.524734	4.91111	0.269184
5.088	0.537258	4.75	0.553777	4.93333	0.257336
5.112	0.410733	4.77	0.555889	4.95556	0.249241
5.136	0.32589	4.79	0.526649	4.97778	0.24395
5.16	0.297642	4.81	0.477003	5	0.241307
5.184	0.308516	4.83	0.421741	5.02222	0.241156
5.208	0.332942	4.85	0.375651	5.04444	0.24334
5.232	0.351047	4.87	0.353521	5.06667	0.247704
5.256	0.365751	4.89	0.370142	5.08889	0.25409
5.28	0.385667	4.91	0.429292	5.11111	0.262344
5.304	0.416518	4.93	0.490709	5.13333	0.272209
5.328	0.452446	4.95	0.503121	5.15556	0.283036
5.352	0.484701	4.97	0.437077	5.17778	0.294076
5.376	0.506182	4.99	0.350402	5.2	0.304579
5.4	0.51639	5.01	0.306964	5.22222	0.313798
5.424	0.516476	5.03	0.307501	5.24444	0.320982
5.448	0.50759	5.05	0.336973	5.26667	0.325383
5.472	0.490884	5.07	0.380338	5.28889	0.326252
5.496	0.467509	5.09	0.422555	5.31111	0.322839
5.52	0.438614	5.11	0.45157	5.33333	0.314834
5.544	0.405352	5.13	0.467291	5.35556	0.30367
5.568	0.368948	5.15	0.472612	5.37778	0.291219
5.592	0.330924	5.17	0.470429	5.4	0.27945
5.616	0.29288	5.19	0.463636	5.42222	0.27072
5.64	0.256413	5.21	0.455129	5.44444	0.26748
5.664	0.22312	5.23	0.447333	5.46667	0.269709
5.688	0.1946	5.25	0.44079	5.48889	0.26748
5.712	0.172451	5.27	0.435571	5.51111	0.251713
5.736	0.158334	5.29	0.431748	5.53333	0.226619
5.76	0.154163	5.31	0.429392	5.55556	0.19973
5.784	0.161914	5.33	0.428576	5.57778	0.178582
5.808	0.183566	5.35	0.429371	5.6	0.170708
5.832	0.221094	5.37	0.431848	5.62222	0.18364
5.856	0.273473	5.39	0.43608	5.64444	0.219543
5.88	0.327661	5.41	0.442137	5.66667	0.259097
5.904	0.367613	5.43	0.450092	5.68889	0.282804
5.928	0.380987	5.45	0.459111	5.71111	0.29192
5.952	0.370253	5.47	0.464746	5.73333	0.29289
5.976	0.341583	5.49	0.461644	5.75556	0.289309
6	0.30115	5.51	0.446355	5.77778	0.273366
6.024	0.255126	5.53	0.423054	5.8	0.240154
6.048	0.209683	5.55	0.39782	5.82222	0.207777
6.072	0.171471	5.57	0.376031	5.84444	0.195175
6.096	0.149047	5.59	0.360266	5.86667	0.201592
6.12	0.151446	5.61	0.352403	5.88889	0.221349
6.144	0.183623	5.63	0.353664	5.91111	0.24877
6.168	0.234228	5.65	0.362635	5.93333	0.278175
6.192	0.287833	5.67	0.377247	5.95556	0.303886
6.216	0.32928	5.69	0.39543	5.97778	0.320227
6.24	0.344491	5.71	0.415115	6	0.321518
6.264	0.324489	5.73	0.434231	6.02222	0.302081
6.288	0.279621	5.75	0.450114	6.04444	0.260142
6.312	0.225062	5.77	0.45772	6.06667	0.20954
6.336	0.175989	5.79	0.451409	6.08889	0.168018
6.36	0.147579	5.81	0.427685	6.11111	0.153318
6.384	0.150909	5.83	0.391613	6.13333	0.183182
6.408	0.180659	5.85	0.350404	6.15556	0.265363
6.432	0.22741	5.87	0.311266	6.17778	0.367657
6.456	0.281744	5.89	0.281408	6.2	0.447867
6.48	0.334242	5.91	0.268039	6.22222	0.473633
6.504	0.375484	5.93	0.275618	6.24444	0.451934
6.528	0.398332	5.95	0.297606	6.26667	0.399582
6.552	0.404771	5.97	0.324714	6.28889	0.333391
6.576	0.399063	5.99	0.347527	6.31111	0.270174
6.6	0.385475	6.01	0.356138	6.33333	0.223439
6.624	0.368269	6.03	0.343942	6.35556	0.193481
6.648	0.351253	6.05	0.318042	6.37778	0.177292
6.672	0.336402	6.07	0.288972	6.4	0.171862
6.696	0.325235	6.09	0.267265	6.42222	0.174183
6.72	0.319271	6.11	0.263453	6.44444	0.181245
6.744	0.320028	6.13	0.284375	6.46667	0.19004
6.768	0.329025	6.15	0.3221	6.48889	0.19817
6.792	0.345647	6.17	0.365005	6.51111	0.205688
6.816	0.360743	6.19	0.401463	6.53333	0.213256
6.84	0.363031	6.21	0.419851	6.55556	0.221538
6.864	0.344741	6.23	0.411694	6.57778	0.231198
6.888	0.312163	6.25	0.381115	6.6	0.242898
6.912	0.2751	6.27	0.335387	6.62222	0.257303
6.936	0.243358	6.29	0.281783	6.64444	0.275075
6.96	0.226739	6.31	0.227574	6.66667	0.296879
6.984	0.231913	6.33	0.180034	6.68889	0.323377
7.008	0.253011	6.35	0.146436	6.71111	0.353791
7.032	0.281029	6.37	0.134051	6.73333	0.381575
7.056	0.307866	6.39	0.150153	6.75556	0.39874
7.08	0.329033	6.41	0.202014	6.77778	0.397299
7.104	0.341695	6.43	0.296908	6.8	0.372137
7.128	0.346009	6.45	0.436656	6.82222	0.329638
7.152	0.342885	6.47	0.601281	6.84444	0.279058
7.176	0.333232	6.49	0.765355	6.86667	0.229654
7.2	0.320032	6.51	0.903452	6.88889	0.190683
7.224	0.314569	6.53	0.990142	6.91111	0.171403
7.248	0.3302	6.55	1	6.93333	0.18107
7.272	0.372134	6.57	0.918167	6.95556	0.222828
7.296	0.412974	6.59	0.772069	6.97778	0.275362
7.32	0.417176	6.61	0.599701	7	0.311246
7.344	0.36449	6.63	0.439058	7.02222	0.311774
7.368	0.295855	6.65	0.328135	7.04444	0.293125
7.392	0.25648	6.67	0.291854	7.06667	0.276093
7.416	0.24745	6.69	0.302832	7.08889	0.26503
7.44	0.258825	6.71	0.320613	7.11111	0.260176
7.464	0.280662	6.73	0.315391	7.13333	0.261054
7.488	0.303019	6.75	0.299953	7.15556	0.264298
7.512	0.315954	6.77	0.293783	7.17778	0.265824
7.536	0.312521	6.79	0.300549	7.2	0.262472
7.56	0.297768	6.81	0.319964	7.22222	0.254778
7.584	0.279738	6.83	0.348205	7.24444	0.244205
7.608	0.266476	6.85	0.367312	7.26667	0.232216
7.632	0.266026	6.87	0.355788	7.28889	0.220272
7.656	0.283379	6.89	0.305147	7.31111	0.209836
7.68	0.311317	6.91	0.258933	7.33333	0.20237
7.704	0.340134	6.93	0.255316	7.35556	0.199336
7.728	0.362381	6.95	0.258933	7.37778	0.202196
7.752	0.371179	6.97	0.229373	7.4	0.212414
7.776	0.36191	6.99	0.179571	7.42222	0.229913
7.8	0.339014	7.01	0.135798	7.44444	0.248468
7.824	0.309197	7.03	0.119085	7.46667	0.260318
7.848	0.279163	7.05	0.129503	7.48889	0.260633
7.872	0.255619	7.07	0.161886	7.51111	0.256325
7.896	0.245269	7.09	0.211066	7.53333	0.257236
7.92	0.254819	7.11	0.271876	7.55556	0.270139
7.944	0.286935	7.13	0.339148	7.57778	0.289516
7.968	0.328134	7.15	0.407714	7.6	0.306777
7.992	0.360892	7.17	0.472408	7.62222	0.315087
8.016	0.371661	7.19	0.528061	7.64444	0.314616
8.04	0.362776	7.21	0.569506	7.66667	0.307289
8.064	0.340548	7.23	0.591577	7.68889	0.295031
8.088	0.311285	7.25	0.589105	7.71111	0.279765
8.112	0.281296	7.27	0.556922	7.73333	0.263416
8.136	0.25689	7.29	0.494337	7.75556	0.247908
8.16	0.243007	7.31	0.418551	7.77778	0.235166
8.184	0.239109	7.33	0.351245	7.8	0.227959
8.208	0.243287	7.35	0.309425	7.82222	0.232444
8.232	0.253633	7.37	0.291425	7.84444	0.25562
8.256	0.268239	7.39	0.290907	7.86667	0.304491
8.28	0.285197	7.41	0.301535	7.88889	0.383203
8.304	0.302598	7.43	0.316972	7.91111	0.484496
8.328	0.318536	7.45	0.330881	7.93333	0.598254
8.352	0.3311	7.47	0.336925	7.95556	0.714362
8.376	0.338725	7.49	0.330881	7.97778	0.822705
8.4	0.341205	7.51	0.316971	8	0.913169
8.424	0.338675	7.53	0.301534	8.02222	0.975639
8.448	0.33127	7.55	0.290906	8.04444	1
8.472	0.319126	7.57	0.291424	8.06667	0.979467
8.496	0.302694	7.59	0.309424	8.08889	0.920575
8.52	0.283695	7.61	0.351245	8.11111	0.833192
8.544	0.264149	7.63	0.418552	8.13333	0.727181
8.568	0.246024	7.65	0.494338	8.15556	0.61241
8.592	0.231271	7.67	0.556922	8.17778	0.498743
8.616	0.221844	7.69	0.589101	8.2	0.396047
8.64	0.219695	7.71	0.591568	8.22222	0.314188
8.664	0.226775	7.73	0.569492	8.24444	0.263031
8.688	0.242848	7.75	0.52804	8.26667	0.246677
8.712	0.258914	7.77	0.47238	8.28889	0.24617
8.736	0.263783	7.79	0.407681	8.31111	0.236786
8.76	0.254842	7.81	0.33911	8.33333	0.202531
8.784	0.263783	7.83	0.271836	8.35556	0.16231
8.808	0.316903	7.85	0.211026	8.37778	0.138474
8.832	0.384602	7.87	0.16185	8.4	0.132246
8.856	0.423304	7.89	0.129474	8.42222	0.139565
8.88	0.404519	7.91	0.119068	8.44444	0.156373
8.904	0.360092	7.93	0.135798	8.46667	0.17861
8.928	0.327985	7.95	0.179591	8.48889	0.202216
8.952	0.310295	7.97	0.229399	8.51111	0.223132
8.976	0.300151	7.99	0.258933	8.53333	0.237298
9	0.291804	8.01	0.255267	8.55556	0.241945
		8.03	0.258933	8.57778	0.23946
		8.05	0.30532	8.6	0.233518
		8.07	0.355788	8.62222	0.227796
		8.09	0.366515	8.64444	0.225971
		8.11	0.346973	8.66667	0.231718
		8.13	0.319964	8.68889	0.247214
		8.15	0.303937	8.71111	0.268627
		8.17	0.299953	8.73333	0.290626
		8.19	0.304472	8.75556	0.307877
		8.21	0.312956	8.77778	0.315049
		8.23	0.320613	8.8	0.306811
		8.25	0.32404	8.82222	0.28271
		8.27	0.325374	8.84444	0.261819
		8.29	0.328135	8.86667	0.261368
		8.31	0.334567	8.88889	0.271695
		8.33	0.341788	8.91111	0.276417
		8.35	0.345637	8.93333	0.264825
		8.37	0.343025	8.95556	0.248919
		8.39	0.33516	8.97778	0.246372
		8.41	0.324324	9	0.268782
		8.43	0.3128
		8.45	0.302868
		8.47	0.29681
		8.49	0.296908
		8.51	0.30474
		8.53	0.319067
		8.55	0.337948
		8.57	0.35944
		8.59	0.381601
		8.61	0.402489
		8.63	0.420161
		8.65	0.432675
		8.67	0.43809
		8.69	0.434463
		8.71	0.419851
		8.73	0.393566
		8.75	0.359932
		8.77	0.324527
		8.79	0.292927
		8.81	0.27071
		8.83	0.263453
		8.85	0.274408
		8.87	0.297528
		8.89	0.324439
		8.91	0.346767
		8.93	0.356138
		8.95	0.346955
		9	0.324714

## Sheet: Fig 3a
p(um)	Electron Energy (keV)	Frequency (THz)-exp	Frequency (THz)-simu
2	1.4	8.93	11.16
2	1.8	10.03	12.37
2	2	12.17	13.2
2	2.2	13.94	14.18
3	1.4	6.44	7.71
3	1.8	7.76	8.51
3	2	8.04	8.91
3	2.2	8.57	9.25
3	2.6	9.75	10.03
3.5	1.4	6	6.57
3.5	1.8	7.01	7.25
3.5	2	7.51	7.6
3.5	2.2	8.02	7.95
3.5	2.6	8.31	8.56
4	1.4	5.02	5.79
4	1.8	6.1	6.29
4	2	6.55	6.55
4	2.2	6.88	6.83
4	2.6	7.62	7.47
4.5	1.4	4.18	5.17
4.5	1.8	5.13	5.61
4.5	2	5.52	5.83
4.5	2.2	5.73	6.09
4.5	2.6	6.93	6.64
5	1.4	3.95	4.77
5	1.8	4.44	5.09
5	2	4.96	5.26
5	2.2	5.06	5.52
5	2.6	5.61	6.01
6	1.4	3.24	3.64
6	1.8	3.74	4.32
6	2	3.94	4.5
6	2.2	4.22	4.65
6	2.6	4.46	5.03

## Sheet: Fig 3b
x	y: HMM	y: E=1.4keV	y: E=2keV	y: E=2.6keV
0.9	0.150714	0.113713	0.138914	0.251279
0.9141	0.149735	0.110403	0.137113	0.246725
0.9282	0.149044	0.106633	0.135703	0.242372
0.9423	0.148681	0.102435	0.134704	0.238265
0.9564	0.148683	0.0978679	0.134126	0.234437
0.9705	0.149079	0.0930201	0.133962	0.230907
0.9846	0.149888	0.08801	0.134189	0.227683
0.9987	0.151121	0.0829892	0.134772	0.224757
1.0128	0.15278	0.0781431	0.135666	0.222108
1.0269	0.154853	0.0736887	0.136815	0.219701
1.041	0.157324	0.0698665	0.138159	0.21749
1.0551	0.160167	0.0669186	0.139632	0.215422
1.0692	0.163349	0.0650545	0.141169	0.213435
1.0833	0.166835	0.0644061	0.142707	0.211463
1.0974	0.170587	0.064992	0.144183	0.209438
1.1115	0.174564	0.0667087	0.14554	0.207295
1.1256	0.178729	0.0693555	0.146724	0.204969
1.1397	0.183047	0.0726786	0.147688	0.202402
1.1538	0.187484	0.0764125	0.148388	0.199542
1.1679	0.192012	0.0803092	0.148789	0.196343
1.182	0.196607	0.0841517	0.148861	0.19277
1.1961	0.201251	0.0877581	0.148577	0.188798
1.2102	0.20593	0.0909814	0.147919	0.184411
1.2243	0.210635	0.0937065	0.146873	0.179604
1.2384	0.215364	0.095848	0.145431	0.174386
1.2525	0.220116	0.0973481	0.14359	0.168776
1.2666	0.224898	0.0981752	0.141353	0.162807
1.2807	0.229718	0.0983241	0.138728	0.156527
1.2948	0.234587	0.097816	0.135726	0.149998
1.3089	0.239517	0.0966998	0.132366	0.143298
1.323	0.244522	0.095054	0.12867	0.136525
1.3371	0.249617	0.0929891	0.124667	0.129795
1.3512	0.254812	0.0906498	0.12039	0.123247
1.3653	0.26012	0.0882166	0.115878	0.117041
1.3794	0.265547	0.0859047	0.111175	0.111358
1.3935	0.271098	0.0839573	0.106333	0.106395
1.4076	0.276773	0.0826311	0.101412	0.102351
1.4217	0.282566	0.0821704	0.0964774	0.0994121
1.4358	0.288469	0.0827741	0.0916048	0.0977253
1.4499	0.294466	0.0845626	0.0868791	0.0973738
1.464	0.300537	0.0875581	0.0823946	0.0983602
1.4781	0.306657	0.0916858	0.0782541	0.100605
1.4922	0.312798	0.0967942	0.0745668	0.103962
1.5063	0.318925	0.102684	0.0714427	0.108241
1.5204	0.325001	0.109137	0.0689842	0.113233
1.5345	0.330986	0.115933	0.067275	0.118732
1.5486	0.336839	0.122866	0.0663679	0.124547
1.5627	0.342514	0.129748	0.0662752	0.130505
1.5768	0.347967	0.13641	0.0669653	0.13646
1.5909	0.353154	0.142703	0.0683666	0.142286
1.605	0.358031	0.148502	0.0703789	0.147875
1.6191	0.362555	0.153696	0.0728854	0.153141
1.6332	0.366686	0.158196	0.0757657	0.158012
1.6473	0.370385	0.161931	0.0789038	0.162434
1.6614	0.37362	0.164847	0.0821938	0.166362
1.6755	0.376358	0.166908	0.0855417	0.169767
1.6896	0.378573	0.168099	0.0888664	0.172633
1.7037	0.380246	0.16842	0.0920985	0.174951
1.7178	0.381359	0.167891	0.0951796	0.176729
1.7319	0.381904	0.166554	0.0980605	0.177982
1.746	0.381875	0.164468	0.1007	0.178738
1.7601	0.381277	0.161715	0.103065	0.179035
1.7742	0.380119	0.158396	0.105129	0.178922
1.7883	0.378418	0.154636	0.106868	0.17846
1.8024	0.376199	0.15058	0.108266	0.177719
1.8165	0.373494	0.146396	0.10931	0.176779
1.8306	0.370344	0.142267	0.109992	0.175731
1.8447	0.366798	0.138392	0.110307	0.174669
1.8588	0.362913	0.134971	0.110251	0.173697
1.8729	0.358754	0.132199	0.109827	0.172919
1.887	0.354395	0.130248	0.109038	0.172437
1.9011	0.349917	0.129248	0.10789	0.17235
1.9152	0.345409	0.129272	0.106391	0.172746
1.9293	0.340967	0.13033	0.104551	0.173696
1.9434	0.33669	0.132363	0.102385	0.175256
1.9575	0.332683	0.135255	0.0999046	0.177458
1.9716	0.329052	0.138843	0.0971275	0.180311
1.9857	0.325903	0.142942	0.0940711	0.183798
1.9998	0.323338	0.147354	0.0907547	0.187885
2.0139	0.321451	0.151883	0.0871993	0.192515
2.028	0.320328	0.156344	0.0834273	0.197617
2.0421	0.32004	0.160572	0.0794631	0.20311
2.0562	0.320642	0.164419	0.0753327	0.208903
2.0703	0.322169	0.167759	0.0710643	0.214904
2.0844	0.324639	0.170489	0.0666888	0.221018
2.0985	0.328047	0.172525	0.0622404	0.227154
2.1126	0.332368	0.173805	0.0577578	0.233223
2.1267	0.337562	0.174288	0.0532854	0.239143
2.1408	0.343571	0.173951	0.0488762	0.244834
2.1549	0.350324	0.172793	0.0445945	0.250229
2.169	0.357741	0.170829	0.0405201	0.255262
2.1831	0.365738	0.168094	0.0367542	0.25988
2.1972	0.374223	0.164641	0.0334233	0.264035
2.2113	0.383105	0.16054	0.0306797	0.267687
2.2254	0.392296	0.155881	0.0286892	0.270807
2.2395	0.401706	0.150769	0.0275972	0.27337
2.2536	0.411251	0.145329	0.0274794	0.275363
2.2677	0.420853	0.139701	0.0283051	0.27678
2.2818	0.430438	0.13404	0.0299453	0.277622
2.2959	0.439936	0.128516	0.0322194	0.277901
2.31	0.449285	0.123303	0.0349446	0.277635
2.3241	0.458429	0.118577	0.0379635	0.276849
2.3382	0.467316	0.114503	0.041151	0.275578
2.3523	0.475902	0.11122	0.0444116	0.273863
2.3664	0.484146	0.108828	0.0476726	0.271751
2.3805	0.492015	0.107369	0.0508784	0.269298
2.3946	0.499479	0.106827	0.0539859	0.266564
2.4087	0.506514	0.107123	0.0569609	0.263612
2.4228	0.513101	0.108124	0.0597759	0.260513
2.4369	0.519225	0.109664	0.0624085	0.257338
2.451	0.524874	0.111559	0.06484	0.254159
2.4651	0.530041	0.113618	0.0670548	0.251048
2.4792	0.534722	0.115665	0.0690399	0.248076
2.4933	0.538919	0.117538	0.0707845	0.245307
2.5074	0.542632	0.119096	0.0722794	0.242799
2.5215	0.545869	0.120223	0.0735174	0.240604
2.5356	0.548637	0.120825	0.0744926	0.23876
2.5497	0.550949	0.120831	0.0752008	0.237295
2.5638	0.552815	0.120192	0.075639	0.236222
2.5779	0.554253	0.11888	0.075806	0.235541
2.592	0.555279	0.116885	0.0757016	0.235239
2.6061	0.55591	0.114217	0.0753275	0.235289
2.6202	0.556169	0.110904	0.0746866	0.235651
2.6343	0.556075	0.10699	0.0737837	0.236276
2.6484	0.555652	0.102538	0.0726252	0.237108
2.6625	0.554924	0.0976296	0.0712192	0.238085
2.6766	0.553914	0.0923634	0.069576	0.239139
2.6907	0.552648	0.0868591	0.067708	0.240204
2.7048	0.551153	0.0812586	0.06563	0.241213
2.7189	0.549455	0.0757273	0.0633597	0.242101
2.733	0.547582	0.070456	0.060918	0.242808
2.7471	0.54556	0.0656575	0.0583294	0.243278
2.7612	0.543419	0.0615579	0.0556231	0.243461
2.7753	0.541186	0.0583741	0.0528337	0.243315
2.7894	0.53889	0.0562776	0.0500023	0.242801
2.8035	0.536559	0.0553524	0.0471782	0.241893
2.8176	0.534222	0.0555648	0.0444204	0.240568
2.8317	0.531907	0.0567661	0.0417989	0.238813
2.8458	0.529641	0.0587276	0.039396	0.236622
2.8599	0.527452	0.0611876	0.0373053	0.233996
2.874	0.525368	0.0638915	0.0356269	0.230944
2.8881	0.523413	0.0666136	0.0344583	0.227484
2.9022	0.521613	0.0691656	0.0338796	0.223639
2.9163	0.519991	0.0713967	0.0339366	0.219438
2.9304	0.518572	0.07319	0.0346303	0.214921
2.9445	0.517374	0.0744585	0.0359165	0.21013
2.9586	0.516419	0.0751412	0.0377169	0.205116
2.9727	0.515723	0.0752008	0.0399354	0.199933
2.9868	0.515302	0.0746212	0.0424725	0.194642
3.0009	0.51517	0.073407	0.0452349	0.189306
3.015	0.515339	0.0715834	0.0481396	0.183995
3.0291	0.515817	0.0691966	0.0511148	0.178777
3.0432	0.516613	0.0663165	0.0540998	0.173724
3.0573	0.51773	0.0630392	0.0570426	0.168903
3.0714	0.519172	0.0594924	0.0598994	0.164382
3.0855	0.520939	0.055842	0.0626323	0.16022
3.0996	0.52303	0.0522991	0.065209	0.156469
3.1137	0.525441	0.0491238	0.0676016	0.15317
3.1278	0.528169	0.0466178	0.0697861	0.150348
3.1419	0.531207	0.0450911	0.0717417	0.148018
3.156	0.534547	0.0447981	0.0734508	0.146172
3.1701	0.53818	0.0458608	0.0748984	0.144791
3.1842	0.542098	0.0482293	0.0760722	0.143837
3.1983	0.546289	0.0517089	0.0769624	0.143261
3.2124	0.550742	0.0560307	0.0775614	0.143
3.2265	0.555447	0.0609158	0.0778641	0.142987
3.2406	0.560391	0.0661123	0.0778677	0.143147
3.2547	0.565561	0.071406	0.0775713	0.143408
3.2688	0.570947	0.0766199	0.0769766	0.143695
3.2829	0.576536	0.0816085	0.0760874	0.143939
3.297	0.582314	0.0862523	0.0749098	0.144078
3.3111	0.58827	0.0904531	0.0734521	0.144052
3.3252	0.594391	0.0941307	0.0717251	0.143812
3.3393	0.600665	0.0972208	0.069742	0.143317
3.3534	0.607078	0.0996733	0.0675186	0.142533
3.3675	0.613618	0.101451	0.0650734	0.141435
3.3816	0.620271	0.10253	0.0624283	0.140006
3.3957	0.627023	0.102897	0.0596083	0.138237
3.4098	0.633861	0.102553	0.0566427	0.13613
3.4239	0.64077	0.10151	0.0535656	0.133692
3.438	0.647736	0.099793	0.0504172	0.130941
3.4521	0.654744	0.0974404	0.0472449	0.127901
3.4662	0.661777	0.0945049	0.0441055	0.124608
3.4803	0.668819	0.0910552	0.0410673	0.121102
3.4944	0.675855	0.0871781	0.0382124	0.117436
3.5085	0.682868	0.0829815	0.0356382	0.113669
3.5226	0.689839	0.0785989	0.0334557	0.109871
3.5367	0.696753	0.0741936	0.0317822	0.106118
3.5508	0.70359	0.0699634	0.0307264	0.102496
3.5649	0.710334	0.0661427	0.0303649	0.0990971
3.579	0.716967	0.0629955	0.0307216	0.0960162
3.5931	0.723472	0.0607958	0.031759	0.0933484
3.6072	0.729831	0.0597868	0.0333901	0.0911832
3.6213	0.736029	0.0601295	0.035501	0.0895974
3.6354	0.742048	0.0618611	0.0379732	0.0886486
3.6495	0.747873	0.0648901	0.0406979	0.0883684
3.6636	0.75349	0.0690292	0.043582	0.0887594
3.6777	0.758885	0.0740451	0.0465485	0.089794
3.6918	0.764045	0.0797008	0.049535	0.0914184
3.7059	0.768959	0.0857798	0.0524908	0.0935581
3.72	0.773616	0.0920949	0.0553753	0.0961251
3.7341	0.778008	0.098489	0.0581552	0.099025
3.7482	0.782126	0.104831	0.0608035	0.102163
3.7623	0.785965	0.111012	0.0632981	0.105448
3.7764	0.78952	0.11694	0.0656212	0.108797
3.7905	0.792788	0.122539	0.0677584	0.112132
3.8046	0.795766	0.127743	0.0696983	0.115388
3.8187	0.798454	0.132496	0.071432	0.118506
3.8328	0.800853	0.13675	0.0729532	0.121437
3.8469	0.802967	0.140464	0.0742574	0.12414
3.861	0.804797	0.143604	0.075342	0.126584
3.8751	0.80635	0.146139	0.076206	0.128741
3.8892	0.807632	0.148044	0.0768502	0.130595
3.9033	0.808651	0.149298	0.0772764	0.132133
3.9174	0.809414	0.149883	0.0774878	0.133348
3.9315	0.809931	0.149786	0.0774886	0.134241
3.9456	0.810213	0.148998	0.077284	0.134817
3.9597	0.81027	0.147513	0.0768798	0.135086
3.9738	0.810114	0.145332	0.0762829	0.135061
3.9879	0.809757	0.142458	0.0755002	0.134763
4.002	0.809213	0.277802	0.0745395	0.134213
4.0161	0.808493	0.269359	0.0734086	0.133438
4.0302	0.807612	0.259639	0.0721155	0.132468
4.0443	0.806583	0.248715	0.0706685	0.131333
4.0584	0.80542	0.23669	0.0690758	0.130069
4.0725	0.804136	0.223704	0.0673454	0.128712
4.0866	0.802745	0.209946	0.0654853	0.127297
4.1007	0.801262	0.195675	0.0635032	0.125865
4.1148	0.799699	0.181247	0.0614065	0.12445
4.1289	0.79807	0.16715	0.0592027	0.123091
4.143	0.796388	0.154054	0.0568987	0.121822
4.1571	0.794668	0.142844	0.0545015	0.120675
4.1712	0.792922	0.134613	0.052018	0.119681
4.1853	0.791162	0.130518	0.0494551	0.118863
4.1994	0.789402	0.131467	0.0468204	0.118244
4.2135	0.787654	0.13777	0.0441217	0.11784
4.2276	0.785931	0.149045	0.0413685	0.117662
4.2417	0.784244	0.164446	0.0385719	0.117715
4.2558	0.782606	0.182998	0.0357458	0.118003
4.2699	0.781029	0.203812	0.0329088	0.118521
4.284	0.779523	0.226151	0.030086	0.119263
4.2981	0.778101	0.249421	0.0273129	0.120218
4.3122	0.776773	0.273146	0.0246409	0.121374
4.3263	0.775551	0.296933	0.0221447	0.122715
4.3404	0.774445	0.320447	0.0199332	0.124226
4.3545	0.773466	0.3434	0.0181575	0.12589
4.3686	0.772624	0.365535	0.0170043	0.12769
4.3827	0.771928	0.386621	0.0166535	0.129609
4.3968	0.771389	0.40645	0.0172019	0.13163
4.4109	0.771016	0.424833	0.0186128	0.133737
4.425	0.770816	0.441601	0.0207483	0.135913
4.4391	0.7708	0.456601	0.0234431	0.138143
4.4532	0.770974	0.4697	0.0265549	0.14041
4.4673	0.771346	0.48078	0.0299778	0.142699
4.4814	0.771922	0.489745	0.0336374	0.144993
4.4955	0.772709	0.496518	0.0749653	0.147275
4.5096	0.773713	0.501041	0.0829562	0.149528
4.5237	0.774937	0.503277	0.0911985	0.151732
4.5378	0.776387	0.503211	0.0996578	0.153871
4.5519	0.778066	0.500849	0.108311	0.155922
4.566	0.779977	0.496216	0.117141	0.157864
4.5801	0.782121	0.489362	0.12614	0.159677
4.5942	0.784499	0.480358	0.135301	0.161337
4.6083	0.787112	0.469296	0.144625	0.16282
4.6224	0.789959	0.456288	0.154115	0.164102
4.6365	0.793038	0.441468	0.163776	0.165159
4.6506	0.796346	0.424991	0.173617	0.165967
4.6647	0.799881	0.407029	0.183648	0.166501
4.6788	0.803637	0.387778	0.193884	0.166736
4.6929	0.807608	0.367447	0.204338	0.16665
4.707	0.811788	0.34627	0.215026	0.16622
4.7211	0.81617	0.324495	0.225964	0.165425
4.7352	0.820744	0.302393	0.237171	0.164244
4.7493	0.8255	0.280254	0.248661	0.162662
4.7634	0.830428	0.258388	0.260451	0.16066
4.7775	0.835515	0.237132	0.272557	0.158225
4.7916	0.840749	0.216843	0.28499	0.155348
4.8057	0.846115	0.197903	0.297762	0.152018
4.8198	0.851598	0.180705	0.31088	0.14823
4.8339	0.857184	0.165635	0.32435	0.143982
4.848	0.862855	0.153034	0.338173	0.139276
4.8621	0.868594	0.143139	0.352346	0.134116
4.8762	0.874383	0.136011	0.366864	0.128509
4.8903	0.880204	0.131489	0.381714	0.122469
4.9044	0.886038	0.129185	0.396882	0.116012
4.9185	0.891866	0.128548	0.412348	0.10916
4.9326	0.89767	0.128951	0.428087	0.101939
4.9467	0.90343	0.129788	0.44407	0.0943823
4.9608	0.909128	0.130521	0.460263	0.0865296
4.9749	0.914744	0.130715	0.476629	0.0784312
4.989	0.920262	0.130036	0.493127	0.0701513
5.0031	0.925664	0.128245	0.50971	0.061775
5.0172	0.930934	0.0625932	0.52633	0.0534233
5.0313	0.936056	0.0603896	0.542935	0.0452811
5.0454	0.941016	0.0575054	0.559468	0.0376562
5.0595	0.9458	0.0539681	0.575873	0.0310914
5.0736	0.950397	0.0498426	0.59209	0.0265126
5.0877	0.954797	0.0452402	0.608058	0.025092
5.1018	0.958991	0.0403398	0.623712	0.0273112
5.1159	0.96297	0.0354278	0.638991	0.032359
5.13	0.966731	0.0309671	0.653828	0.0390473
5.1441	0.970268	0.0276748	0.66816	0.0465444
5.1582	0.97358	0.0264554	0.681923	0.054372
5.1723	0.976665	0.0279364	0.695052	0.062252
5.1864	0.979525	0.0319615	0.707485	0.0700092
5.2005	0.982162	0.0378259	0.719161	0.0775218
5.2146	0.98458	0.0448211	0.73002	0.0846978
5.2287	0.986783	0.0524358	0.740006	0.0914636
5.2428	0.98878	0.0603247	0.749063	0.0977572
5.2569	0.990576	0.0682457	0.75714	0.103526
5.271	0.992181	0.0760174	0.764188	0.108723
5.2851	0.993604	0.0834954	0.770161	0.113309
5.2992	0.994854	0.0905597	0.775019	0.11725
5.3133	0.995942	0.0971081	0.778723	0.120519
5.3274	0.996877	0.103052	0.781241	0.123093
5.3415	0.99767	0.108317	0.782543	0.124957
5.3556	0.998331	0.112838	0.782604	0.126104
5.3697	0.998869	0.116561	0.781406	0.126532
5.3838	0.999294	0.119445	0.778934	0.12625
5.3979	0.999613	0.121458	0.775178	0.125276
5.412	0.999833	0.12258	0.770133	0.123641
5.4261	0.99996	0.122802	0.7638	0.121387
5.4402	1	0.122124	0.756185	0.118574
5.4543	0.999955	0.120562	0.747298	0.11528
5.4684	0.999828	0.118137	0.737156	0.111608
5.4825	0.999618	0.114887	0.72578	0.107688
5.4966	0.999326	0.110858	0.713196	0.103685
5.5107	0.998949	0.10611	0.699434	0.099803
5.5248	0.998484	0.100712	0.684531	0.0962899
5.5389	0.997925	0.0947505	0.668527	0.186864
5.553	0.997267	0.0883251	0.325734	0.183083
5.5671	0.996502	0.0815542	0.316701	0.181853
5.5812	0.995623	0.0745795	0.307191	0.183693
5.5953	0.99462	0.0675734	0.297233	0.188939
5.6094	0.993484	0.0607507	0.286858	0.197687
5.6235	0.992207	0.0543832	0.276097	0.209799
5.6376	0.990777	0.0488133	0.264984	0.224965
5.6517	0.989186	0.044448	0.253554	0.242776
5.6658	0.987424	0.0416998	0.241844	0.262794
5.6799	0.985481	0.0408478	0.229892	0.284592
5.694	0.98335	0.0418861	0.217737	0.30778
5.7081	0.981024	0.0445054	0.205418	0.332008
5.7222	0.978496	0.0482355	0.192976	0.356965
5.7363	0.975762	0.0526085	0.180454	0.382375
5.7504	0.972817	0.0572393	0.167895	0.407993
5.7645	0.969661	0.0618367	0.155344	0.433595
5.7786	0.966292	0.0661866	0.142848	0.458983
5.7927	0.962713	0.0701324	0.130454	0.483973
5.8068	0.958927	0.0735593	0.118217	0.508397
5.8209	0.95494	0.0763834	0.106194	0.532102
5.835	0.950758	0.078545	0.0944526	0.554945
5.8491	0.946393	0.0800035	0.0830732	0.576796
5.8632	0.941854	0.0807348	0.0721605	0.597537
5.8773	0.937155	0.080729	0.0618592	0.617057
5.8914	0.932311	0.0799889	0.052383	0.635257
5.9055	0.92734	0.0785293	0.0440628	0.65205
5.9196	0.92226	0.0763761	0.0374071	0.667355
5.9337	0.91709	0.0735658	0.0331004	0.681104
5.9478	0.911853	0.0701455	0.0317424	0.693237
5.9619	0.90657	0.0661726	0.0333346	0.703703
5.976	0.901265	0.0617163	0.0371743	0.712464
5.9901	0.895961	0.0568584	0.0423676	0.719487
6.0042	0.890684	0.0516964	0.0482261	0.724752
6.0183	0.885457	0.0463497	0.0543132	0.728246
6.0324	0.880306	0.0409689	0.0603655	0.729966
6.0465	0.875253	0.0357541	0.0662227	0.729918
6.0606	0.870323	0.0309817	0.0717847	0.728117
6.0747	0.865538	0.0270364	0.076987	0.724586
6.0888	0.860919	0.0244037	0.0817872	0.719355
6.1029	0.856485	0.0235225	0.0861577	0.712463
6.117	0.852254	0.0244945	0.0900808	0.703957
6.1311	0.848243	0.0269737	0.093546	0.69389
6.1452	0.844464	0.0304123	0.0965483	0.682322
6.1593	0.84093	0.0343235	0.0990871	0.669319
6.1734	0.83765	0.0383585	0.101165	0.654954
6.1875	0.834629	0.0422817	0.102789	0.639303
6.2016	0.831871	0.0459326	0.103966	0.62245
6.2157	0.829378	0.0491991	0.104706	0.604481
6.2298	0.827149	0.052001	0.105024	0.585488
6.2439	0.825179	0.0542803	0.104932	0.565565
6.258	0.823461	0.0559962	0.104445	0.54481
6.2721	0.821989	0.0571218	0.103582	0.523323
6.2862	0.82075	0.0576417	0.102359	0.501207
6.3003	0.819732	0.0575513	0.100796	0.478567
6.3144	0.818922	0.0568559	0.0989122	0.455507
6.3285	0.818304	0.0555698	0.0967275	0.432136
6.3426	0.817861	0.0537165	0.0942629	0.408561
6.3567	0.817575	0.0513284	0.0915396	0.384889
6.3708	0.817429	0.0484472	0.0885788	0.36123
6.3849	0.817405	0.0451245	0.0854022	0.337691
6.399	0.817483	0.0414237	0.082031	0.31438
6.4131	0.817646	0.0374233	0.0784867	0.291406
6.4272	0.817875	0.0332233	0.0747905	0.268878
6.4413	0.818153	0.0289584	0.0709632	0.246904
6.4554	0.818463	0.0248217	0.0670253	0.225596
6.4695	0.818789	0.0211075	0.0629968	0.205066
6.4836	0.819118	0.0182639	0.058897	0.185433
6.4977	0.819433	0.0168615	0.054745	0.16682
6.5118	0.819723	0.0172922	0.0505588	0.14936
6.5259	0.819977	0.0193948	0.046356	0.133197
6.54	0.820183	0.0226164	0.0421534	0.118489
6.5541	0.820333	0.0264268	0.0379673	0.105406
6.5682	0.820418	0.0304626	0.0338132	0.0941265
6.5823	0.820431	0.0344935	0.029706	0.0848119
6.5964	0.820366	0.0383685	0.0256607	0.0775727
6.6105	0.820218	0.0419834	0.0216923	0.0724142
6.6246	0.819982	0.0452618	0.0178174	0.0691908
6.6387	0.819655	0.0481465	0.0140571	0.0676004
6.6528	0.819234	0.0505938	0.0104454	0.067231
6.6669	0.818716	0.0525709	0.00706083	0.0676383
6.681	0.818099	0.0540545	0.00418878	0.0684134
6.6951	0.817381	0.0550297	0.00311908	0.0692195
6.7092	0.816561	0.0554896	0.00488423	0.0698005
6.7233	0.815638	0.0554349	0.00757103	0.0699742
6.7374	0.814609	0.0548737	0.010368	0.0696203
6.7515	0.813474	0.0538213	0.013106	0.068668
6.7656	0.812232	0.0523008	0.0157341	0.0670875
6.7797	0.81088	0.0503424	0.0182311	0.064884
6.7938	0.809417	0.0479845	0.0205863	0.0620952
6.8079	0.807843	0.0452741	0.0227931	0.0587923
6.822	0.806154	0.0422685	0.0248473	0.0550856
6.8361	0.80435	0.0390372	0.026746	0.0511349
6.8502	0.802428	0.0356661	0.0284873	0.0471671
6.8643	0.800388	0.0322634	0.03007	0.0434982
6.8784	0.798227	0.0289684	0.0314932	0.0405487
6.8925	0.795944	0.0259629	0.0327567	0.0388188
6.9066	0.793537	0.0234776	0.0338604	0.0387764
6.9207	0.791007	0.0217765	0.0348049	0.0406747
6.9348	0.788352	0.02109	0.0355907	0.0444465
6.9489	0.785572	0.0215069	0.0362189	0.049783
6.963	0.782667	0.022916	0.0366907	0.0562991
6.9771	0.779639	0.0250678	0.0370078	0.0636443
6.9912	0.776489	0.027686	0.0371721	0.0715362
7.0053	0.773218	0.0305347	0.0371856	0.0797555
7.0194	0.76983	0.0334334	0.0370509	0.0881303
7.0335	0.766327	0.0362489	0.0367709	0.0965227
7.0476	0.762714	0.0388825	0.0363487	0.104819
7.0617	0.758994	0.0412603	0.0357878	0.112922
7.0758	0.755173	0.043326	0.0350923	0.12075
7.0899	0.751256	0.0450372	0.0342664	0.12823
7.104	0.747249	0.046362	0.0333149	0.135297
7.1181	0.743158	0.0472777	0.0322432	0.141896
7.1322	0.738989	0.0477694	0.0310571	0.147977
7.1463	0.734748	0.0478291	0.0297629	0.153498
7.1604	0.730443	0.0474557	0.0283677	0.158421
7.1745	0.72608	0.0466539	0.0268794	0.162717
7.1886	0.721666	0.0454348	0.0253066	0.166359
7.2027	0.717206	0.043815	0.023659	0.16933
7.2168	0.712707	0.0418173	0.0219481	0.171614
7.2309	0.708174	0.0394704	0.0201868	0.173205
7.245	0.703613	0.03681	0.018391	0.174099
7.2591	0.699029	0.0338798	0.0165805	0.174299
7.2732	0.694425	0.0307337	0.0147814	0.173813
7.2873	0.689806	0.0274408	0.0130295	0.172653
7.3014	0.685176	0.0240933	0.0113766	0.170838
7.3155	0.680536	0.0208227	0.00989995	0.16839
7.3296	0.675889	0.017827	0.00871207	0.165335
7.3437	0.671239	0.0154085	0.00795813	0.161707
7.3578	0.666585	0.0139772	0.00776999	0.157542
7.3719	0.66193	0.0138945	0.00818099	0.152882
7.386	0.657275	0.0151804	0.00909633	0.147771
7.4001	0.652622	0.0174922	0.0103635	0.142261
7.4142	0.647971	0.0204132	0.0118466	0.136408
7.4283	0.643324	0.02363	0.0134482	0.130273
7.4424	0.638683	0.0269383	0.0151031	0.123924
7.4565	0.634049	0.0302049	0.0167673	0.0587184
7.4706	0.629426	0.0333388	0.0184098	0.0554464
7.4847	0.624815	0.0362737	0.0200078	0.0521928
7.4988	0.620221	0.0389594	0.0215436	0.0490095
7.5129	0.615647	0.0413562	0.0230031	0.0459547
7.527	0.611098	0.0434325	0.0243745	0.0430937
7.5411	0.606579	0.0451635	0.0256479	0.0404977
7.5552	0.602095	0.0465295	0.0268145	0.0382425
7.5693	0.597654	0.0475164	0.0278671	0.0364029
7.5834	0.593262	0.0481143	0.0287992	0.0350454
7.5975	0.588926	0.0483181	0.0296053	0.0342174
7.6116	0.584654	0.048127	0.0302806	0.0339371
7.6257	0.580455	0.0475443	0.0308214	0.0341884
7.6398	0.576336	0.0465778	0.0312244	0.0349225
7.6539	0.572306	0.045239	0.0314872	0.036067
7.668	0.568373	0.0435438	0.0316082	0.0375374
7.6821	0.564545	0.0415123	0.0315865	0.0392482
7.6962	0.560829	0.0391691	0.0314216	0.0411192
7.7103	0.557233	0.0365437	0.0311142	0.0430802
7.7244	0.553763	0.0336711	0.0306651	0.045071
7.7385	0.550426	0.030594	0.0300764	0.0470415
7.7526	0.547226	0.0273649	0.0293502	0.0489506
7.7667	0.544168	0.0240523	0.0284898	0.0507644
7.7808	0.541256	0.0207508	0.0274988	0.0524554
7.7949	0.538491	0.0176024	0.0263814	0.0540013
7.809	0.535875	0.0148326	0.0251427	0.0553843
7.8231	0.533408	0.0127951	0.0237881	0.0565901
7.8372	0.531091	0.0119328	0.0223237	0.0576075
7.8513	0.528921	0.0124981	0.0207563	0.0584281
7.8654	0.526898	0.0142846	0.019093	0.0590456
7.8795	0.525017	0.0168412	0.0173421	0.0594559
7.8936	0.523275	0.019786	0.0155123	0.0596568
7.9077	0.521668	0.022873	0.0136138	0.0596474
7.9218	0.520192	0.0259495	0.0116586	0.0594285
7.9359	0.518841	0.0289159	0.00966202	0.0590023
7.95	0.517611	0.0317017	0.00764759	0.058372
7.9641	0.516496	0.034254	0.00566015	0.0575421
7.9782	0.51549	0.036531	0.00381977	0.0565182
7.9923	0.514589	0.0384986	0.00256393	0.0553067
8.0064	0.513787	0.0401291	0.00287307	0.053915
8.0205	0.513079	0.0413997	0.0044424	0.0523514
8.0346	0.51246	0.0422922	0.00639912	0.0506249
8.0487	0.511924	0.0427928	0.00846533	0.0487452
8.0628	0.511469	0.0428916	0.0105582	0.0467227
8.0769	0.511088	0.042583	0.0126424	0.0445685
8.091	0.510778	0.0418651	0.0146977	0.042294
8.1051	0.510535	0.0407403	0.0167093	0.0399115
8.1192	0.510355	0.0392146	0.0186653	0.0374334
8.1333	0.510234	0.037298	0.0205554	0.0348726
8.1474	0.510167	0.0350046	0.0223699	0.0322425
8.1615	0.510152	0.0323525	0.0241002	0.0295568
8.1756	0.510184	0.029364	0.025738	0.0268294
8.1897	0.510258	0.0260667	0.0272756	0.0240749
8.2038	0.510372	0.0224943	0.028706	0.0213082
8.2179	0.510519	0.0186914	0.0300225	0.0185451
8.232	0.510696	0.0147236	0.031219	0.015803
8.2461	0.510898	0.0107162	0.0322898	0.0131021
8.2602	0.51112	0.00701797	0.0332301	0.0104694
8.2743	0.511357	0.0049699	0.0340353	0.00794881
8.2884	0.511604	0.00667844	0.0347016	0.0056347
8.3025	0.511855	0.0105354	0.0352258	0.00379875
8.3166	0.512105	0.0149812	0.0356051	0.00318453
8.3307	0.512351	0.0195952	0.0358377	0.00419773
8.3448	0.512585	0.0242309	0.0359222	0.00595528
8.3589	0.512805	0.0288101	0.0358578	0.00788435
8.373	0.513005	0.0332776	0.0356446	0.00980467
8.3871	0.513182	0.0375881	0.0352832	0.0116514
8.4012	0.513333	0.0417021	0.0347749	0.0133948
8.4153	0.513454	0.0455843	0.0341217	0.0150185
8.4294	0.513544	0.0492029	0.0333262	0.0165122
8.4435	0.513601	0.0525298	0.0323918	0.0178691
8.4576	0.513625	0.0555405	0.0313225	0.0190851
8.4717	0.513616	0.0582141	0.0301229	0.0201575
8.4858	0.513574	0.0605339	0.0287982	0.0210855
8.4999	0.513501	0.0624876	0.0273544	0.0218695
8.514	0.5134	0.0640672	0.0257979	0.0225112
8.5281	0.513274	0.0652696	0.0241358	0.0230136
8.5422	0.513126	0.0660968	0.0223759	0.023381
8.5563	0.512962	0.0665561	0.0205264	0.0236187
8.5704	0.512785	0.0666604	0.0185964	0.0237333
8.5845	0.512602	0.0664282	0.0165954	0.0237324
8.5986	0.512418	0.0658842	0.0145342	0.0236247
8.6127	0.512239	0.0650595	0.0124248	0.0234199
8.6268	0.512072	0.0639914	0.0102816	0.0231288
8.6409	0.511922	0.0627242	0.00812443	0.0227629
8.655	0.511795	0.0613085	0.00598758	0.0223348
8.6691	0.511697	0.0598016	0.00395681	0.0218576
8.6832	0.511634	0.0582665	0.00237669	0.021345
8.6973	0.511611	0.0567706	0.00242181	0.0208111
8.7114	0.511632	0.0553842	0.00401914	0.0202703
8.7255	0.511701	0.0541767	0.00601454	0.0197366
8.7396	0.511822	0.0532128	0.00808764	0.0192235
8.7537	0.511998	0.0525476	0.0101573	0.0187434
8.7678	0.512231	0.0522211	0.0121908	0.0183073
8.7819	0.512522	0.0522542	0.0141689	0.0179239
8.796	0.512873	0.0526461	0.0160778	0.0175994
8.8101	0.513284	0.0533748	0.0179062	0.0173371
8.8242	0.513756	0.0543994	0.0196441	0.0171369
8.8383	0.514286	0.0556651	0.0212825	0.0169959
8.8524	0.514876	0.057108	0.0228135	0.0169079
8.8665	0.515523	0.0586605	0.0242297	0.0168645
8.8806	0.516225	0.0602549	0.0255246	0.0168557
8.8947	0.516982	0.0618266	0.0266923	0.0168699
8.9088	0.517791	0.063316	0.0277278	0.0168954
8.9229	0.51865	0.0646694	0.0286268	0.0169204
8.937	0.519558	0.0658399	0.0293857	0.0169337
8.9511	0.520512	0.066787	0.0300019	0.0169251
8.9652	0.521511	0.0674772	0.0304734	0.0168852
8.9793	0.522552	0.0678831	0.0307993	0.0168063
8.9934	0.523633	0.0679835	0.0309793	0.0166816
9.0075	0.524754	0.0677634	0.0310143	0.0165059
9.0216	0.525912	0.0672129	0.0309058	0.0162753
9.0357	0.527104	0.0663275	0.0306563	0.015987
9.0498	0.52833	0.0651078	0.0302694	0.0156397
9.0639	0.529586	0.0635587	0.0297495	0.0152329
9.078	0.530871	0.0616896	0.0291018	0.0147674
9.0921	0.532182	0.0595137	0.0283329	0.0142449
9.1062	0.533515	0.057048	0.0274502	0.0136683
9.1203	0.534867	0.0543125	0.0264621	0.0130411
9.1344	0.536235	0.0513302	0.0253784	0.012368
9.1485	0.537613	0.0481267	0.0242102	0.0116546
9.1626	0.538998	0.0447298	0.0229699	0.0109079
9.1767	0.540383	0.0411688	0.021672	0.0101362
9.1908	0.541763	0.0374746	0.0203329	0.00934954
9.2049	0.54313	0.0336792	0.0189716	0.0085608
9.219	0.544479	0.029815	0.0176105	0.00778641
9.2331	0.545801	0.0259146	0.0162764	0.00704807
9.2472	0.54709	0.0220108	0.0150013	0.00637471
9.2613	0.548336	0.0181358	0.0138232	0.00580428
9.2754	0.549531	0.014321	0.0127871	0.00538295
9.2895	0.550669	0.0105973	0.0119423	0.00515806
9.3036	0.551739	0.00699575	0.0113379	0.00516271
9.3177	0.552734	0.00355564	0.0110124	0.00540029
9.3318	0.553646	0.000646157	0.0109822	0.00584342
9.3459	0.554468	0.00296596	0.0112348	0.00644836
9.36	0.555193	0.00583031	0.0117319	0.0071709
9.3741	0.555815	0.00848861	0.0124198	0.00797432
9.3882	0.556328	0.0109104	0.0132419	0.00883064
9.4023	0.556727	0.0130815	0.0141465	0.00971911
9.4164	0.557009	0.0149928	0.0150896	0.0106242
9.4305	0.557171	0.0166389	0.0160357	0.011534
9.4446	0.557211	0.0180179	0.016956	0.0124388
9.4587	0.557128	0.0191312	0.0178278	0.0133309
9.4728	0.556923	0.0199832	0.0186329	0.0142031
9.4869	0.556596	0.0205817	0.0193564	0.0150495
9.501	0.556151	0.0209375	0.0199867	0.015864
9.5151	0.55559	0.0210642	0.0205142	0.0166414
9.5292	0.554916	0.0209787	0.0209314	0.0173762
9.5433	0.554136	0.0207006	0.0212324	0.0180633
9.5574	0.553255	0.0202523	0.0214129	0.0186977
9.5715	0.552278	0.0196592	0.02147	0.0192744
9.5856	0.551213	0.0189492	0.0214019	0.0197886
9.5997	0.550066	0.0181532	0.021208	0.0202356
9.6138	0.548844	0.0173047	0.0208889	0.0206109
9.6279	0.547555	0.0164395	0.0204463	0.0209102
9.642	0.546206	0.0155953	0.0198829	0.0211295
9.6561	0.544805	0.0148104	0.0192025	0.0212652
9.6702	0.543357	0.0141217	0.0184101	0.021314
9.6843	0.54187	0.0135615	0.0175117	0.0212731
9.6984	0.54035	0.0131536	0.0165148	0.0211402
9.7125	0.538804	0.0129094	0.0154286	0.0209135
9.7266	0.537236	0.0128255	0.0142641	0.0205919
9.7407	0.535651	0.0128846	0.0130353	0.0201747
9.7548	0.534055	0.013058	0.0117604	0.0196623
9.7689	0.532452	0.013311	0.0104641	0.0190555
9.783	0.530845	0.0136071	0.00918222	0.0183558
9.7971	0.529237	0.0139122	0.00796962	0.0175657
9.8112	0.527633	0.014196	0.0069123	0.0166883
9.8253	0.526034	0.0144337	0.00613953	0.0157276
9.8394	0.524445	0.0146058	0.00580858	0.0146885
9.8535	0.522868	0.0146978	0.00602413	0.0135767
9.8676	0.521306	0.0147003	0.00675307	0.0123988
9.8817	0.519762	0.0146081	0.00786281	0.011163
9.8958	0.51824	0.0144198	0.00921836	0.00987865
9.9099	0.516743	0.0141379	0.0107232	0.0085576
9.924	0.515276	0.013768	0.0123152	0.00721575
9.9381	0.513844	0.0133191	0.0139547	0.00587706
9.9522	0.51245	0.012803	0.0156154	0.00458436
9.9663	0.511101	0.0122344	0.0172787	0.00343054
9.9804	0.509801	0.011631	0.0189313	0.00263969
9.9945	0.508558	0.011013	0.0205633	0.00258451
10.0086	0.507377	0.0104034	0.022167	0.00329566
10.0227	0.506265	0.00982759	0.0237368	0.00440041
10.0368	0.505229	0.00931182	0.0252683	0.00565104
10.0509	0.504275	0.008882	0.0267588	0.00694443
10.065	0.50341	0.00856064	0.0282063	0.00823415
10.0791	0.502639	0.00836341	0.0296102	0.00949485
10.0932	0.50197	0.00829603	0.0309705	0.0107101
10.1073	0.501407	0.00835289	0.0322884	0.0118679
10.1214	0.500955	0.00851831	0.0335656	0.0129586
10.1355	0.500619	0.00876994	0.0348045	0.0139742
10.1496	0.500401	0.00908285	0.0360083	0.014908
10.1637	0.500305	0.0094329	0.0371805	0.0157543
10.1778	0.500331	0.00979894	0.038325	0.0165082
10.1919	0.50048	0.0101638	0.0394459	0.0171658
10.206	0.500752	0.0105146	0.0405475	0.0177239
10.2201	0.501146	0.0108423	0.0416341	0.0181799
10.2342	0.501659	0.0111416	0.0427098	0.0185323
10.2483	0.502288	0.0114104	0.0437784	0.0187801
10.2624	0.503029	0.0116491	0.0448433	0.0189229
10.2765	0.503878	0.0118603	0.0459073	0.0189613
10.2906	0.504829	0.012048	0.0469727	0.0188961
10.3047	0.505877	0.0122174	0.0480411	0.0187291
10.3188	0.507016	0.0123741	0.0491132	0.0184624
10.3329	0.508239	0.0125235	0.0501889	0.0180987
10.347	0.50954	0.0126704	0.0512673	0.0176414
10.3611	0.510913	0.0128184	0.0523467	0.0170939
10.3752	0.512352	0.0129697	0.0534245	0.0164606
10.3893	0.51385	0.0131243	0.0544974	0.0157457
10.4034	0.515403	0.0132807	0.0555614	0.0149543
10.4175	0.517004	0.0134354	0.0566119	0.0140915
10.4316	0.518649	0.0135832	0.0576437	0.0131629
10.4457	0.520333	0.0137177	0.0586512	0.0121748
10.4598	0.522051	0.0138314	0.0596284	0.0111335
10.4739	0.5238	0.0139166	0.0605692	0.0100464
10.488	0.525575	0.0139652	0.0614671	0.00892202
10.5021	0.527374	0.0139697	0.0623158	0.00777059
10.5162	0.529193	0.0139232	0.0631089	0.00660593
10.5303	0.531029	0.01382	0.0638402	0.00544894
10.5444	0.532878	0.0136555	0.0645038	0.00433663
10.5585	0.534737	0.0134271	0.0650939	0.0033456
10.5726	0.536603	0.0131339	0.0656052	0.00264543
10.5867	0.538471	0.0127774	0.0660327	0.00251108
10.6008	0.540337	0.0123613	0.066372	0.00302201
10.6149	0.542197	0.0118922	0.0666192	0.00392811
10.629	0.544044	0.0113797	0.0667708	0.00500816
10.6431	0.545874	0.010837	0.066824	0.00615666
10.6572	0.54768	0.0102814	0.0667767	0.00732463
10.6713	0.549454	0.00973424	0.0666271	0.00848577
10.6854	0.551189	0.0092215	0.0663744	0.00962337
10.6995	0.552877	0.00877295	0.0660182	0.0107252
10.7136	0.55451	0.00842029	0.0655587	0.0117813
10.7277	0.556078	0.00819329	0.0649968	0.0127831
10.7418	0.557571	0.00811437	0.064334	0.0137227
10.7559	0.558981	0.00819315	0.0635724	0.0145929
10.77	0.560297	0.00842373	0.0627144	0.0153868
10.7841	0.561509	0.00878624	0.0617633	0.016098
10.7982	0.562608	0.00925165	0.0607225	0.0167206
10.8123	0.563584	0.0097873	0.0595962	0.0172489
10.8264	0.564428	0.0103611	0.0583888	0.0176778
10.8405	0.565131	0.0109436	0.0571049	0.0180027
10.8546	0.565686	0.0115095	0.0557499	0.0182194
10.8687	0.566085	0.0120371	0.0543289	0.0183243
10.8828	0.56632	0.0125084	0.0528475	0.0183145
10.8969	0.566388	0.0129087	0.0513116	0.0181878
10.911	0.566282	0.0132264	0.0497269	0.0179427
10.9251	0.565998	0.0134525	0.0480993	0.0175783
10.9392	0.565535	0.0135811	0.0464347	0.0170946
10.9533	0.56489	0.0136085	0.0447391	0.0164926
10.9674	0.564062	0.0135336	0.0430181	0.0157738
10.9815	0.563052	0.0133582	0.0412775	0.014941
10.9956	0.56186	0.0130865	0.0395227	0.0139974
11.0097	0.560488	0.012726	0.037759	0.0129477
11.0238	0.55894	0.012287	0.0359915	0.0117971
11.0379	0.557219	0.0117836	0.0342251	0.0105522
11.052	0.555329	0.0112339	0.0324641	0.0092207
11.0661	0.553274	0.0106605	0.030713	0.00781198
11.0802	0.551059	0.0100912	0.0289756	0.00633834
11.0943	0.548691	0.00955908	0.0272559	0.0048184
11.1084	0.546175	0.0091017	0.0255573	0.00329098
11.1225	0.543516	0.00875837	0.0238831	0.00189565
11.1366	0.54072	0.00856487	0.0222367	0.00140266
11.1507	0.537793	0.00854626	0.0206213	0.00250628
11.1648	0.534741	0.00871033	0.0190403	0.00408894
11.1789	0.531568	0.00904558	0.0174973	0.00577164
11.193	0.52828	0.00952488	0.0159966	0.00747869
11.2071	0.524882	0.0101124	0.0145432	0.009181
11.2212	0.521378	0.0107701	0.0131438	0.0108606
11.2353	0.517773	0.0114622	0.0118069	0.0125033
11.2494	0.51407	0.012157	0.0105444	0.0140967
11.2635	0.510272	0.0128271	0.00937249	0.0156294
11.2776	0.506384	0.0134497	0.00831419	0.0170907
11.2917	0.502408	0.0140058	0.00740065	0.0184708
11.3058	0.498348	0.0144798	0.00667179	0.0197606
11.3199	0.494206	0.0148589	0.00617165	0.0209518
11.334	0.489986	0.0151332	0.00593534	0.0220368
11.3481	0.485691	0.0152949	0.00597104	0.023009
11.3622	0.481325	0.0153388	0.00625141	0.0238627
11.3763	0.47689	0.0152615	0.00672428	0.0245933
11.3904	0.472391	0.0150618	0.00733197	0.0251972
11.4045	0.467833	0.0147401	0.00802453	0.0256719
11.4186	0.463219	0.0142987	0.00876348	0.0260161
11.4327	0.458557	0.0137417	0.00952058	0.0262299
11.4468	0.45385	0.0130744	0.0102753	0.0263143
11.4609	0.449106	0.0123039	0.0110123	0.026272
11.475	0.44433	0.0114385	0.01172	0.0261069
11.4891	0.439531	0.0104877	0.0123893	0.0258246
11.5032	0.434716	0.00946211	0.0130127	0.0254321
11.5173	0.429891	0.00837356	0.0135843	0.024938
11.5314	0.425066	0.00723485	0.0140988	0.0243531
11.5455	0.420248	0.0060601	0.0145518	0.0236899
11.5596	0.415445	0.00486546	0.0149396	0.0229631
11.5737	0.410666	0.00367154	0.0152589	0.0221901
11.5878	0.405917	0.00251286	0.0155069	0.0213908
11.6019	0.401207	0.00148767	0.0156816	0.0205881
11.616	0.396542	0.00104264	0.0157812	0.0198079
11.6301	0.391928	0.00165185	0.0158044	0.0190792
11.6442	0.387371	0.00261242	0.0157506	0.0184331
11.6583	0.382876	0.00360208	0.0156195	0.017902
11.6724	0.378447	0.00455109	0.0154115	0.017517
11.6865	0.374087	0.00543387	0.0151274	0.0173055
11.7006	0.369799	0.00623617	0.0147687	0.0172877
11.7147	0.365583	0.00694827	0.0143372	0.0174737
11.7288	0.36144	0.00756305	0.0138357	0.0178627
11.7429	0.35737	0.00807533	0.0132673	0.0184433
11.757	0.353372	0.00848164	0.012636	0.019196
11.7711	0.349443	0.00878012	0.0119465	0.0200961
11.7852	0.345582	0.00897048	0.0112042	0.0211168
11.7993	0.341785	0.00905393	0.0104158	0.0222312
11.8134	0.338049	0.00903327	0.00958916	0.0234143
11.8275	0.33437	0.0089128	0.00873395	0.0246433
11.8416	0.330746	0.00869836	0.00786241	0.025898
11.8557	0.327172	0.00839737	0.00699064	0.0271611
11.8698	0.323645	0.00801889	0.00614095	0.0284173
11.8839	0.320164	0.00757376	0.00534565	0.0296539
11.898	0.316724	0.00707482	0.00465253	0.0308599
11.9121	0.313324	0.00653733	0.00412928	0.0320261
11.9262	0.309963	0.00597958	0.00385525	0.0331448
11.9403	0.306641	0.00542383	0.0038853	0.0342097
11.9544	0.303356	0.00489743	0.00420743	0.0352156
11.9685	0.300111	0.00443367	0.00475172	0.0361583
11.9826	0.296905	0.00407066	0.00543726	0.0370347
11.9967	0.293741	0.00384544	0.00620035	0.0378423
12.0108	0.290621	0.00378186	0.0069972	0.0385795
12.0249	0.287549	0.0038784	0.00779827	0.0392453
12.039	0.284526	0.00410772	0.00858304	0.0398393
12.0531	0.281556	0.00442876	0.00933655	0.0403614
12.0672	0.278643	0.00480039	0.0100473	0.0408122
12.0813	0.27579	0.00518837	0.0107064	0.0411925
12.0954	0.272998	0.00556664	0.0113062	0.0415035
12.1095	0.270272	0.00591618	0.0118408	0.0417465
12.1236	0.267612	0.00622347	0.012305	0.0419231
12.1377	0.265021	0.00647929	0.0126948	0.0420349
12.1518	0.262498	0.00667784	0.0130067	0.0420837
12.1659	0.260044	0.00681617	0.0132382	0.0420713
12.18	0.257657	0.0068939	0.0133873	0.0419993
12.1941	0.255336	0.00691296	0.013453	0.0418695
12.2082	0.253079	0.00687753	0.0134348	0.0416833
12.2223	0.250881	0.00679402	0.0133328	0.0414421
12.2364	0.248738	0.00667101	0.0131481	0.0411471
12.2505	0.246646	0.00651928	0.0128822	0.0407994
12.2646	0.2446	0.00635171	0.0125375	0.0403996
12.2787	0.242593	0.00618298	0.0121168	0.0399483
12.2928	0.240621	0.00602906	0.0116241	0.0394459
12.3069	0.238676	0.00590616	0.0110639	0.0388925
12.321	0.236754	0.00582921	0.0104415	0.0382881
12.3351	0.234848	0.00580999	0.00976331	0.0376323
12.3492	0.232954	0.00585534	0.00903698	0.0369248
12.3633	0.231067	0.005966	0.00827166	0.0361651
12.3774	0.229183	0.00613665	0.00747869	0.0353527
12.3915	0.227298	0.00635703	0.00667273	0.034487
12.4056	0.225411	0.00661361	0.00587366	0.0335676
12.4197	0.22352	0.00689143	0.00510995	0.032594
12.4338	0.221624	0.00717547	0.00442402	0.031566
12.4479	0.219724	0.00745163	0.00387822	0.0304837
12.462	0.21782	0.00770722	0.00355274	0.0293472
12.4761	0.215916	0.00793124	0.00351594	0.0281572
12.4902	0.214012	0.00811443	0.00377448	0.0269145
12.5043	0.212114	0.00824933	0.00426664	0.0256206
12.5184	0.210224	0.00833018	0.00490974	0.0242773
12.5325	0.208347	0.00835291	0.0056364	0.0228869
12.5466	0.206487	0.0083151	0.00640041	0.0214522
12.5607	0.204648	0.00821595	0.00717105	0.0199766
12.5748	0.202835	0.00805629	0.00792727	0.0184639
12.5889	0.201051	0.00783859	0.00865389	0.0169186
12.603	0.199301	0.00756701	0.00933942	0.0153457
12.6171	0.197586	0.00724755	0.00997484	0.0137507
12.6312	0.19591	0.00688815	0.0105528	0.0121397
12.6453	0.194273	0.00649901	0.0110674	0.0105193
12.6594	0.192677	0.0060929	0.0115137	0.00889666
12.6735	0.19112	0.00568561	0.0118877	0.00727973
12.6876	0.189603	0.0052963	0.0121865	0.00567757
12.7017	0.188122	0.00494759	0.0124077	0.0041019
12.7158	0.186676	0.00466455	0.0125498	0.00257389
12.7299	0.18526	0.00447187	0.0126123	0.00118117
12.744	0.183872	0.00438894	0.0125952	0.000898061
12.7581	0.182505	0.00442409	0.0124994	0.00210768
12.7722	0.181157	0.00457167	0.0123268	0.0034362
12.7863	0.179821	0.00481407	0.0120799	0.00472644
12.8004	0.178494	0.00512727	0.0117622	0.00595151
12.8145	0.177171	0.00548628	0.0113784	0.00709889
12.8286	0.175847	0.00586856	0.0109339	0.00815968
12.8427	0.174519	0.0062553	0.0104358	0.00912651
12.8568	0.173184	0.00663152	0.00989226	0.00999297
12.8709	0.17184	0.00698561	0.0093136	0.0107534
12.885	0.170484	0.00730892	0.00871223	0.011403
12.8991	0.169118	0.00759524	0.00810354	0.0119376
12.9132	0.167741	0.0078405	0.00750661	0.0123539
12.9273	0.166354	0.00804252	0.00694512	0.0126493
12.9414	0.164959	0.00820077	0.00644782	0.0128221
12.9555	0.163559	0.00831623	0.00604785	0.0128716
12.9696	0.162157	0.00839127	0.00577927	0.0127976
12.9837	0.160758	0.00842943	0.00567014	0.0126012
12.9978	0.159366	0.00843533	0.00573381	0.0122841
13.0119	0.157986	0.00841443	0.00596393	0.0118489
13.026	0.156622	0.00837282	0.00633703	0.0112993
13.0401	0.15528	0.00831694	0.00682055	0.0106396
13.0542	0.153964	0.00825322	0.00738079	0.00987516
13.0683	0.152678	0.00818775	0.00798747	0.00901207
13.0824	0.151426	0.00812587	0.00861524	0.0080574
13.0965	0.150211	0.00807177	0.00924342	0.00701922
13.1106	0.149035	0.00802817	0.00985526	0.00590694
13.1247	0.147898	0.00799611	0.0104371	0.00473227
13.1388	0.146802	0.00797477	0.0109777	0.00351234
13.1529	0.145746	0.00796161	0.0114677	0.00228371
13.167	0.144727	0.0079525	0.0118994	0.0012037
13.1811	0.143744	0.00794203	0.0122662	0.00116758
13.1952	0.142793	0.00792391	0.0125628	0.00227633
13.2093	0.14187	0.00789134	0.0127849	0.00360792
13.2234	0.140969	0.00783739	0.012929	0.00498675
13.2375	0.140087	0.00775535	0.0129926	0.00637306
13.2516	0.139218	0.00763899	0.012974	0.00774797
13.2657	0.138356	0.00748282	0.0128724	0.00909807
13.2798	0.137496	0.0072822	0.0126878	0.010412
13.2939	0.136632	0.00703352	0.0124209	0.0116796
13.308	0.135762	0.00673422	0.0120734	0.0128913
13.3221	0.13488	0.00638292	0.0116477	0.0140382
13.3362	0.133983	0.00597939	0.0111473	0.0151122
13.3503	0.13307	0.00552467	0.0105766	0.0161056
13.3644	0.132138	0.00502109	0.0099412	0.0170114
13.3785	0.131188	0.00447247	0.00924802	0.0178234
13.3926	0.13022	0.00388448	0.00850585	0.018536
13.4067	0.129235	0.00326558	0.007726	0.0191442
13.4208	0.128237	0.00262938	0.00692352	0.0196439
13.4349	0.127228	0.00200181	0.00611944	0.0200317
13.449	0.126213	0.00144512	0.00534465	0.0203052
13.4631	0.125196	0.00112557	0.00464607	0.0204624
13.4772	0.124183	0.00127002	0.00409388	0.0205025
13.4913	0.123179	0.00177538	0.00377913	0.0204252
13.5054	0.122191	0.00242125	0.00377964	0.0202313
13.5195	0.121223	0.00311047	0.00410357	0.0199221
13.5336	0.120281	0.00380456	0.00468425	0.0195002
13.5477	0.119371	0.00448378	0.00543365	0.0189687
13.5618	0.118496	0.00513525	0.00628082	0.0183318
13.5759	0.11766	0.00574912	0.00717712	0.0175945
13.59	0.116865	0.0063173	0.00808999	0.0167631
13.6041	0.116114	0.00683288	0.00899675	0.0158448
13.6182	0.115406	0.00728993	0.00988066	0.0148484
13.6323	0.114742	0.00768345	0.0107287	0.0137845
13.6464	0.114118	0.00800935	0.0115302	0.012666
13.6605	0.113533	0.00826449	0.0122762	0.0115093
13.6746	0.112982	0.00844665	0.0129592	0.0103356
13.6887	0.112461	0.00855462	0.0135724	0.00917432
13.7028	0.111964	0.00858821	0.0141101	0.00806748
13.7169	0.111486	0.00854827	0.0145674	0.00707679
13.731	0.11102	0.00843676	0.0149401	0.00629063
13.7451	0.11056	0.00825676	0.0152246	0.00581953
13.7592	0.110099	0.00801257	0.0154184	0.00575863
13.7733	0.109633	0.00770976	0.0155193	0.00612646
13.7874	0.109155	0.00735534	0.015526	0.00685104
13.8015	0.10866	0.00695796	0.0154379	0.00782322
13.8156	0.108144	0.00652817	0.0152551	0.00894663
13.8297	0.107604	0.00607893	0.0149783	0.0101514
13.8438	0.107038	0.00562613	0.0146091	0.0113892
13.8579	0.106445	0.00518932	0.0141497	0.0126263
13.872	0.105824	0.00479223	0.0136029	0.0138379
13.8861	0.105175	0.00446242	0.0129723	0.0150048
13.9002	0.104501	0.00422887	0.0122623	0.0161115
13.9143	0.103805	0.0041163	0.0114779	0.0171452
13.9284	0.103088	0.0041374	0.0106252	0.0180949
13.9425	0.102357	0.00428775	0.00971086	0.0189508
13.9566	0.101614	0.00454759	0.00874318	0.0197049
13.9707	0.100866	0.00488916	0.00773198	0.0203497
13.9848	0.100116	0.00528393	0.00668998	0.0208792
13.9989	0.0993707	0.00570681	0.00563503	0.0212882
14.013	0.0986337	0.00613732	0.00459558	0.0215725
14.0271	0.0979098	0.00655934	0.00362439	0.0217289
14.0412	0.0972025	0.00696042	0.00283188	0.0217552
14.0553	0.0965149	0.00733093	0.00243141	0.0216503
14.0694	0.0958491	0.00766357	0.00262261	0.0214142
14.0835	0.0952062	0.00795287	0.00330225	0.021048
14.0976	0.0945863	0.00819487	0.00423076	0.0205539
14.1117	0.0939887	0.0083869	0.00526236	0.0199354
14.1258	0.0934112	0.0085274	0.00632791	0.0191973
14.1399	0.0928512	0.00861578	0.00739199	0.0183459
14.154	0.0923049	0.00865232	0.00843345	0.0173888
14.1681	0.091768	0.00863806	0.0094378	0.016336
14.1822	0.0912356	0.00857474	0.010394	0.0151993
14.1963	0.0907024	0.0084647	0.0112929	0.0139937
14.2104	0.0901631	0.00831089	0.012127	0.0127383
14.2245	0.0896124	0.00811674	0.0128895	0.0114581
14.2386	0.0890452	0.0078862	0.0135748	0.0101874
14.2527	0.0884569	0.0076237	0.0141776	0.00897473
14.2668	0.0878434	0.00733413	0.0146938	0.00789077
14.2809	0.0872017	0.00702295	0.0151197	0.00703506
14.295	0.0865294	0.00669621	0.0154523	0.00652939
14.3091	0.0858251	0.00636067	0.0156895	0.00647507
14.3232	0.0850888	0.00602399	0.0158295	0.00688771
14.3373	0.0843213	0.00569485	0.0158716	0.00768544
14.3514	0.0835246	0.00538313	0.0158156	0.00874755
14.3655	0.0827019	0.00509997	0.015662	0.00996745
14.3796	0.0818574	0.00485753	0.0154119	0.0112672
14.3937	0.0809962	0.00466837	0.0150674	0.0125924
14.4078	0.0801242	0.00454418	0.0146309	0.0139048
14.4219	0.079248	0.00449402	0.0141058	0.0151759
14.436	0.0783746	0.00452254	0.0134959	0.0163841
14.4501	0.0775115	0.00462894	0.0128061	0.0175118
14.4642	0.0766658	0.00480712	0.0120416	0.0185449
14.4783	0.0758447	0.00504709	0.0112087	0.0194715
14.4924	0.075055	0.0053367	0.0103145	0.0202817
14.5065	0.0743025	0.00566326	0.00936709	0.0209675
14.5206	0.0735923	0.0060145	0.00837633	0.0215223
14.5347	0.0729284	0.00637908	0.00735422	0.0219411
14.5488	0.0723135	0.0067467	0.00631672	0.0222202
14.5629	0.0717487	0.00710805	0.00528721	0.0223576
14.577	0.071234	0.00745467	0.00430441	0.0223524
14.5911	0.0707679	0.00777886	0.00344042	0.0222054
14.6052	0.0703472	0.00807353	0.00283252	0.0219187
14.6193	0.0699679	0.00833216	0.00267497	0.0214961
14.6334	0.0696245	0.00854876	0.00303701	0.0209429
14.6475	0.0693108	0.00871787	0.00376044	0.0202661
14.6616	0.06902	0.00883457	0.00466343	0.0194744
14.6757	0.0687448	0.0088945	0.00564038	0.0185788
14.6898	0.0684775	0.00889398	0.00663684	0.0175927
14.7039	0.0682109	0.00882996	0.00762242	0.0165325
14.718	0.0679378	0.0087002	0.008578	0.0154181
14.7321	0.0676517	0.0085033	0.0094901	0.0142748
14.7462	0.0673468	0.00823878	0.0103484	0.0131342
14.7603	0.0670182	0.00790725	0.0111446	0.0120369
14.7744	0.0666619	0.0075105	0.0118717	0.0110347
14.7885	0.0662751	0.0070518	0.0125238	0.0101914
14.8026	0.0658562	0.00653613	0.0130958	0.00957992
14.8167	0.0654047	0.00597083	0.0135837	0.00926899
14.8308	0.0649212	0.00536653	0.0139838	0.0093023
14.8449	0.0644077	0.00473897	0.0142935	0.00967997
14.859	0.063867	0.00411243	0.0145107	0.0103592
14.8731	0.0633029	0.00352606	0.014634	0.0112732
14.8872	0.0627201	0.00304355	0.0146629	0.0123517
14.9013	0.062124	0.00275759	0.0145974	0.0135334
14.9154	0.0615204	0.00275811	0.0144382	0.0147685
14.9295	0.0609156	0.00305974	0.0141866	0.0160181
14.9436	0.0603158	0.00359045	0.0138448	0.0172518
14.9577	0.0597272	0.00425977	0.0134156	0.0184454
14.9718	0.0591557	0.00500015	0.0129022	0.0195794
14.9859	0.0586066	0.00576748	0.0123089	0.0206381
15	0.0580845	0.00653223	0.0116402	0.0216086

## Sheet: Fig 3c
x	y: HMM	y: p=3um	y: p=4um	y: p=5um
0.9	0.150714	0.110952	0.0855367	0.108211
0.9141	0.149735	0.113641	0.0844276	0.110757
0.9282	0.149044	0.116679	0.0835037	0.113644
0.9423	0.148681	0.119938	0.0827493	0.11675
0.9564	0.148683	0.123294	0.0821426	0.119956
0.9705	0.149079	0.126629	0.0816569	0.123149
0.9846	0.149888	0.129838	0.0812614	0.126228
0.9987	0.151121	0.132827	0.080923	0.129102
1.0128	0.15278	0.135514	0.080607	0.13169
1.0269	0.154853	0.137828	0.0802786	0.133925
1.041	0.157324	0.13971	0.0799038	0.135748
1.0551	0.160167	0.141111	0.0794506	0.137111
1.0692	0.163349	0.14199	0.0788891	0.137975
1.0833	0.166835	0.142319	0.078193	0.138309
1.0974	0.170587	0.142076	0.077339	0.138094
1.1115	0.174564	0.141247	0.0763082	0.137314
1.1256	0.178729	0.139828	0.0750853	0.135964
1.1397	0.183047	0.13782	0.0736596	0.134046
1.1538	0.187484	0.135231	0.0720249	0.131566
1.1679	0.192012	0.132079	0.0701796	0.128541
1.182	0.196607	0.128386	0.0681272	0.124992
1.1961	0.201251	0.12418	0.0658762	0.120948
1.2102	0.20593	0.119499	0.063441	0.116442
1.2243	0.210635	0.114384	0.0608419	0.111517
1.2384	0.215364	0.108886	0.0581064	0.106223
1.2525	0.220116	0.103063	0.05527	0.100618
1.2666	0.224898	0.0969832	0.0523773	0.0947697
1.2807	0.229718	0.0907242	0.0494839	0.088757
1.2948	0.234587	0.0843784	0.0466583	0.0826739
1.3089	0.239517	0.0780548	0.0439833	0.0766324
1.323	0.244522	0.0718843	0.0415565	0.070767
1.3371	0.249617	0.0660254	0.0394885	0.0652404
1.3512	0.254812	0.060669	0.0378959	0.0602466
1.3653	0.26012	0.0560389	0.0368882	0.0560093
1.3794	0.265547	0.0523806	0.0365489	0.0527663
1.3935	0.271098	0.0499284	0.0369168	0.0507333
1.4076	0.276773	0.0488502	0.0379768	0.0500497
1.4217	0.282566	0.049189	0.0396646	0.0507307
1.4358	0.288469	0.0508402	0.0418825	0.0526567
1.4499	0.294466	0.0535845	0.0445184	0.0556103
1.464	0.300537	0.0571512	0.047461	0.0593348
1.4781	0.306657	0.061274	0.0506083	0.0635814
1.4922	0.312798	0.0657212	0.053871	0.0681337
1.5063	0.318925	0.0703036	0.0571728	0.0728141
1.5204	0.325001	0.0748715	0.060449	0.0774804
1.5345	0.330986	0.0793078	0.0636453	0.08202
1.5486	0.336839	0.0835208	0.0667158	0.0863433
1.5627	0.342514	0.0874388	0.0696221	0.0903793
1.5768	0.347967	0.0910055	0.0723319	0.0940714
1.5909	0.353154	0.0941768	0.0748187	0.0973744
1.605	0.358031	0.0969189	0.0770607	0.100253
1.6191	0.362555	0.0992063	0.0790409	0.102678
1.6332	0.366686	0.101021	0.0807468	0.104631
1.6473	0.370385	0.102349	0.0821701	0.106095
1.6614	0.37362	0.103187	0.0833066	0.107062
1.6755	0.376358	0.10353	0.0841565	0.107526
1.6896	0.378573	0.103384	0.0847242	0.107489
1.7037	0.380246	0.102755	0.0850184	0.106954
1.7178	0.381359	0.101653	0.0850523	0.105929
1.7319	0.381904	0.100096	0.0848437	0.104427
1.746	0.381875	0.0980998	0.0844153	0.102463
1.7601	0.381277	0.0956874	0.0837944	0.100056
1.7742	0.380119	0.0928837	0.0830134	0.0972289
1.7883	0.378418	0.0897167	0.0821096	0.0940073
1.8024	0.376199	0.0862178	0.0811253	0.0904207
1.8165	0.373494	0.0824216	0.0801071	0.0865018
1.8306	0.370344	0.078366	0.0791058	0.0822875
1.8447	0.366798	0.0740931	0.0781749	0.0778191
1.8588	0.362913	0.0696494	0.0773696	0.0731429
1.8729	0.358754	0.0650868	0.0767448	0.0683119
1.887	0.354395	0.0604646	0.0763525	0.0633872
1.9011	0.349917	0.0558513	0.0762395	0.058441
1.9152	0.345409	0.0513277	0.0764441	0.0535604
1.9293	0.340967	0.0469906	0.0769943	0.0488526
1.9434	0.33669	0.0429574	0.0779053	0.0444513
1.9575	0.332683	0.0393688	0.0791792	0.040523
1.9716	0.329052	0.0363871	0.0808049	0.0372668
1.9857	0.325903	0.0341818	0.0827596	0.034899
1.9998	0.323338	0.0328983	0.0850107	0.0336109
2.0139	0.321451	0.0326132	0.087518	0.0335051
2.028	0.320328	0.0333017	0.0902364	0.0345481
2.0421	0.32004	0.0348415	0.0931182	0.0365792
2.0562	0.320642	0.0370523	0.0961148	0.0393709
2.0703	0.322169	0.0397422	0.0991781	0.0426908
2.0844	0.324639	0.0427381	0.102262	0.0463374
2.0985	0.328047	0.0458975	0.105323	0.0501497
2.1126	0.332368	0.0491073	0.108321	0.054003
2.1267	0.337562	0.0522802	0.111218	0.0578017
2.1408	0.343571	0.0553481	0.113981	0.0614718
2.1549	0.350324	0.0582581	0.116581	0.0649554
2.169	0.357741	0.0609686	0.118991	0.0682065
2.1831	0.365738	0.0634468	0.121189	0.0711885
2.1972	0.374223	0.0656665	0.123157	0.0738716
2.2113	0.383105	0.0676072	0.124881	0.0762321
2.2254	0.392296	0.0692529	0.126348	0.0782511
2.2395	0.401706	0.0705914	0.127552	0.079914
2.2536	0.411251	0.0716137	0.128489	0.0812097
2.2677	0.420853	0.0723141	0.12916	0.0821308
2.2818	0.430438	0.0726894	0.129568	0.0826729
2.2959	0.439936	0.0727391	0.129719	0.0828347
2.31	0.449285	0.072465	0.129626	0.0826179
2.3241	0.458429	0.0718716	0.129301	0.0820268
2.3382	0.467316	0.0709654	0.128763	0.0810686
2.3523	0.475902	0.0697555	0.128031	0.0797534
2.3664	0.484146	0.0682534	0.12713	0.0780939
2.3805	0.492015	0.066473	0.126085	0.0761057
2.3946	0.499479	0.0644312	0.124927	0.0738073
2.4087	0.506514	0.0621477	0.123684	0.0712202
2.4228	0.513101	0.0596455	0.122392	0.0683693
2.4369	0.519225	0.0569517	0.121082	0.0652832
2.451	0.524874	0.0540978	0.11979	0.0619944
2.4651	0.530041	0.0511207	0.118549	0.0585406
2.4792	0.534722	0.0480645	0.117393	0.054965
2.4933	0.538919	0.0449816	0.116353	0.0513184
2.5074	0.542632	0.0419354	0.115455	0.0476605
2.5215	0.545869	0.0390024	0.114724	0.0440632
2.5356	0.548637	0.0362749	0.114178	0.040613
2.5497	0.550949	0.0338615	0.11383	0.0374144
2.5638	0.552815	0.0318834	0.113688	0.034591
2.5779	0.554253	0.0304635	0.113751	0.0322818
2.592	0.555279	0.0297049	0.114014	0.0306264
2.6061	0.55591	0.0296653	0.114464	0.0297385
2.6202	0.556169	0.030338	0.115084	0.0296714
2.6343	0.556075	0.0316531	0.115852	0.0303967
2.6484	0.555652	0.0334979	0.116741	0.0318113
2.6625	0.554924	0.0357432	0.117723	0.0337686
2.6766	0.553914	0.0382637	0.118767	0.0361121
2.6907	0.552648	0.0409483	0.119841	0.0386988
2.7048	0.551153	0.0437034	0.120915	0.0414081
2.7189	0.549455	0.0464512	0.121959	0.0441422
2.733	0.547582	0.0491278	0.122942	0.0468236
2.7471	0.54556	0.0516802	0.123839	0.0493906
2.7612	0.543419	0.0540646	0.124626	0.0517944
2.7753	0.541186	0.0562441	0.12528	0.0539964
2.7894	0.53889	0.0581878	0.125783	0.0559661
2.8035	0.536559	0.0598699	0.12612	0.0576797
2.8176	0.534222	0.061269	0.126279	0.0591191
2.8317	0.531907	0.0623677	0.126251	0.0602714
2.8458	0.529641	0.0631521	0.126031	0.0611282
2.8599	0.527452	0.0636118	0.125617	0.0616852
2.874	0.525368	0.06374	0.12501	0.0619422
2.8881	0.523413	0.0635328	0.124215	0.0619027
2.9022	0.521613	0.06299	0.12324	0.061574
2.9163	0.519991	0.0621142	0.122096	0.0609672
2.9304	0.518572	0.0609119	0.120796	0.0600967
2.9445	0.517374	0.0593928	0.119359	0.0589808
2.9586	0.516419	0.0575704	0.117802	0.0576414
2.9727	0.515723	0.0554622	0.116148	0.0561042
2.9868	0.515302	0.0530903	0.11442	0.0543986
3.0009	0.51517	0.0504819	0.112644	0.052558
3.015	0.515339	0.0476702	0.110846	0.05062
3.0291	0.515817	0.0446964	0.109053	0.048626
3.0432	0.516613	0.041611	0.107292	0.0466212
3.0573	0.51773	0.0384778	0.105591	0.0446546
3.0714	0.519172	0.0353779	0.103975	0.0427777
3.0855	0.520939	0.0324151	0.102467	0.0410433
3.0996	0.52303	0.0297224	0.101087	0.0395027
3.1137	0.525441	0.027464	0.0998534	0.0382031
3.1278	0.528169	0.0258259	0.098778	0.0371827
3.1419	0.531207	0.0249836	0.0978686	0.0364666
3.156	0.534547	0.0250481	0.0971279	0.0360635
3.1701	0.53818	0.0260195	0.0965529	0.0359634
3.1842	0.542098	0.0277882	0.0961356	0.0361387
3.1983	0.546289	0.0301816	0.095863	0.0365472
3.2124	0.550742	0.0330173	0.0957178	0.0371365
3.2265	0.555447	0.0361339	0.0956791	0.0378494
3.2406	0.560391	0.0394003	0.095723	0.0386282
3.2547	0.565561	0.0427127	0.095824	0.0394175
3.2688	0.570947	0.0459896	0.0959553	0.0401669
3.2829	0.576536	0.0491657	0.0960901	0.040832
3.297	0.582314	0.0521883	0.0962019	0.0413747
3.3111	0.58827	0.0550139	0.0962658	0.0417635
3.3252	0.594391	0.057606	0.0962582	0.0419733
3.3393	0.600665	0.0599344	0.0961579	0.0419855
3.3534	0.607078	0.0619733	0.0959464	0.0417873
3.3675	0.613618	0.0637016	0.0956077	0.0413723
3.3816	0.620271	0.0651018	0.095129	0.04074
3.3957	0.627023	0.0661599	0.0945005	0.0398963
3.4098	0.633861	0.0668655	0.0937159	0.0388539
3.4239	0.64077	0.0672112	0.0927718	0.0376329
3.438	0.647736	0.0671927	0.0916684	0.0362616
3.4521	0.654744	0.0668089	0.0904092	0.0347778
3.4662	0.661777	0.0660614	0.089001	0.0332304
3.4803	0.668819	0.064955	0.0874537	0.031681
3.4944	0.675855	0.063497	0.0857807	0.0302051
3.5085	0.682868	0.0616979	0.0839987	0.0288923
3.5226	0.689839	0.0595709	0.082127	0.0278426
3.5367	0.696753	0.0571319	0.0801885	0.0271589
3.5508	0.70359	0.0544001	0.0782086	0.026932
3.5649	0.710334	0.0513975	0.0762152	0.0272236
3.579	0.716967	0.0481498	0.0742385	0.0280527
3.5931	0.723472	0.0446866	0.0723104	0.029393
3.6072	0.729831	0.0410427	0.0704638	0.0311817
3.6213	0.736029	0.0372596	0.0687315	0.0333355
3.6354	0.742048	0.0333888	0.0671455	0.0357646
3.6495	0.747873	0.0294973	0.0657354	0.038382
3.6636	0.75349	0.0256779	0.0645271	0.0411089
3.6777	0.758885	0.0220672	0.0635411	0.0438753
3.6918	0.764045	0.0188765	0.0627912	0.0466201
3.7059	0.768959	0.0164254	0.0622836	0.0492898
3.72	0.773616	0.0151215	0.0620162	0.0518382
3.7341	0.778008	0.0152675	0.0619786	0.0542246
3.7482	0.782126	0.0167988	0.0621527	0.0564135
3.7623	0.785965	0.0193393	0.0625138	0.0583744
3.7764	0.78952	0.0224849	0.063032	0.0600809
3.7905	0.792788	0.0259429	0.0636743	0.0615108
3.8046	0.795766	0.0295254	0.0644053	0.0626461
3.8187	0.798454	0.0331119	0.0651897	0.0634731
3.8328	0.800853	0.0366215	0.0659929	0.0639822
3.8469	0.802967	0.0399963	0.0667818	0.0641683
3.861	0.804797	0.0431933	0.0675263	0.0640314
3.8751	0.80635	0.0461787	0.068199	0.0635765
3.8892	0.807632	0.0489254	0.0687758	0.0628146
3.9033	0.808651	0.0514113	0.0692362	0.0617634
3.9174	0.809414	0.0536184	0.0695632	0.0604481
3.9315	0.809931	0.0555321	0.0697436	0.0589027
3.9456	0.810213	0.057141	0.0697677	0.0571716
3.9597	0.81027	0.0584363	0.0696293	0.0553117
3.9738	0.810114	0.0594119	0.069326	0.0533939
3.9879	0.809757	0.0600642	0.0688589	0.0515054
4.002	0.809213	0.0603919	0.0682325	0.0497511
4.0161	0.808493	0.060396	0.0674552	0.048252
4.0302	0.807612	0.0600797	0.0665385	0.0471412
4.0443	0.806583	0.0594481	0.0654977	0.0465536
4.0584	0.80542	0.0585085	0.0643517	0.0466104
4.0725	0.804136	0.05727	0.0631229	0.0474007
4.0866	0.802745	0.0557434	0.0618369	0.0489678
4.1007	0.801262	0.0539412	0.060523	0.051304
4.1148	0.799699	0.0518775	0.0592132	0.0543573
4.1289	0.79807	0.0495679	0.0579424	0.058046
4.143	0.796388	0.0470291	0.0567469	0.0622727
4.1571	0.794668	0.0442794	0.0556643	0.0669369
4.1712	0.792922	0.0413379	0.0547315	0.0719424
4.1853	0.791162	0.0382249	0.0539832	0.0772
4.1994	0.789402	0.0349619	0.0534499	0.0826293
4.2135	0.787654	0.0315712	0.0531563	0.088158
4.2276	0.785931	0.0280767	0.0531191	0.0937212
4.2417	0.784244	0.0245041	0.0533459	0.0992604
4.2558	0.782606	0.0208822	0.0538348	0.104722
4.2699	0.781029	0.0172457	0.0545743	0.110058
4.284	0.779523	0.0136435	0.055545	0.115225
4.2981	0.778101	0.0101616	0.0567204	0.12018
4.3122	0.776773	0.00700783	0.0580696	0.124886
4.3263	0.775551	0.00484052	0.0595583	0.12931
4.3404	0.774445	0.00503547	0.0611515	0.133419
4.3545	0.773466	0.00731202	0.0628141	0.137184
4.3686	0.772624	0.0102877	0.0645122	0.14058
4.3827	0.771928	0.0134204	0.0662141	0.143584
4.3968	0.771389	0.0165391	0.0678904	0.146176
4.4109	0.771016	0.0195731	0.0695147	0.14834
4.425	0.770816	0.0224845	0.0710632	0.150061
4.4391	0.7708	0.0252483	0.0725153	0.15133
4.4532	0.770974	0.0278466	0.0738533	0.152143
4.4673	0.771346	0.0302649	0.0750623	0.152497
4.4814	0.771922	0.032492	0.0761303	0.152397
4.4955	0.772709	0.0345183	0.0770479	0.151853
4.5096	0.773713	0.0363364	0.0778085	0.150882
4.5237	0.774937	0.0379403	0.0784079	0.149507
4.5378	0.776387	0.0393259	0.0788442	0.147763
4.5519	0.778066	0.0404901	0.0791183	0.145692
4.566	0.779977	0.0414315	0.0792329	0.14335
4.5801	0.782121	0.0421498	0.0791931	0.140808
4.5942	0.784499	0.0426464	0.0790061	0.138151
4.6083	0.787112	0.0429235	0.0786809	0.135485
4.6224	0.789959	0.0429847	0.0782286	0.132934
4.6365	0.793038	0.0428347	0.077662	0.130643
4.6506	0.796346	0.0424794	0.0769953	0.128778
4.6647	0.799881	0.0419256	0.0762444	0.127519
4.6788	0.803637	0.0411811	0.0754264	0.127055
4.6929	0.807608	0.0402548	0.0745593	0.127571
4.707	0.811788	0.0391564	0.0736622	0.129234
4.7211	0.81617	0.0378964	0.0727545	0.132179
4.7352	0.820744	0.0364862	0.0718559	0.136495
4.7493	0.8255	0.0349379	0.0709859	0.142223
4.7634	0.830428	0.0332646	0.0701633	0.149352
4.7775	0.835515	0.0314798	0.069406	0.157833
4.7916	0.840749	0.0295982	0.0687302	0.167587
4.8057	0.846115	0.0276353	0.0681506	0.178514
4.8198	0.851598	0.0256076	0.067679	0.190506
4.8339	0.857184	0.0235333	0.0673249	0.203452
4.848	0.862855	0.0214323	0.0670947	0.217242
4.8621	0.868594	0.0193273	0.0669918	0.23177
4.8762	0.874383	0.0172454	0.0670164	0.246937
4.8903	0.880204	0.0152201	0.0671658	0.262646
4.9044	0.886038	0.0132955	0.0674345	0.278809
4.9185	0.891866	0.0115323	0.0678147	0.295338
4.9326	0.89767	0.0100154	0.0682968	0.312153
4.9467	0.90343	0.00885825	0.0688694	0.329174
4.9608	0.909128	0.00818622	0.0695203	0.346325
4.9749	0.914744	0.00807998	0.0702368	0.363532
4.989	0.920262	0.00851192	0.0710057	0.380724
5.0031	0.925664	0.00935611	0.0718145	0.397829
5.0172	0.930934	0.0104615	0.0726506	0.414779
5.0313	0.936056	0.0117043	0.0735025	0.431508
5.0454	0.941016	0.0129979	0.0743592	0.447949
5.0595	0.9458	0.0142845	0.075211	0.464038
5.0736	0.950397	0.0155256	0.0760486	0.479712
5.0877	0.954797	0.0166953	0.0768641	0.494909
5.1018	0.958991	0.0177755	0.0776503	0.509571
5.1159	0.96297	0.0187536	0.0784008	0.52364
5.13	0.966731	0.0196211	0.0791098	0.537059
5.1441	0.970268	0.0203726	0.0797725	0.549776
5.1582	0.97358	0.0210051	0.0803841	0.56174
5.1723	0.976665	0.0215175	0.0809406	0.572901
5.1864	0.979525	0.0219111	0.081438	0.583214
5.2005	0.982162	0.0221886	0.0818728	0.592635
5.2146	0.98458	0.0223545	0.0822412	0.601126
5.2287	0.986783	0.0224149	0.0825398	0.608649
5.2428	0.98878	0.0223777	0.0827648	0.61517
5.2569	0.990576	0.0222522	0.0829125	0.620661
5.271	0.992181	0.0220492	0.0829791	0.625095
5.2851	0.993604	0.0217813	0.0829606	0.628449
5.2992	0.994854	0.0214623	0.0828529	0.630705
5.3133	0.995942	0.0211072	0.082652	0.631849
5.3274	0.996877	0.0207323	0.0823537	0.63187
5.3415	0.99767	0.0203545	0.081954	0.630762
5.3556	0.998331	0.0199909	0.0814491	0.628523
5.3697	0.998869	0.0196583	0.0808354	0.625154
5.3838	0.999294	0.0193723	0.08011	0.620663
5.3979	0.999613	0.0191465	0.0792702	0.615058
5.412	0.999833	0.0189914	0.0783144	0.608355
5.4261	0.99996	0.0189137	0.0772419	0.600571
5.4402	1	0.0189157	0.0760529	0.59173
5.4543	0.999955	0.0189952	0.0747492	0.581857
5.4684	0.999828	0.0191452	0.0733342	0.570982
5.4825	0.999618	0.019355	0.0718128	0.559139
5.4966	0.999326	0.0196107	0.0701925	0.546364
5.5107	0.998949	0.0198963	0.0684828	0.532698
5.5248	0.998484	0.0201941	0.0666959	0.518184
5.5389	0.997925	0.0204865	0.0648474	0.502868
5.553	0.997267	0.0207556	0.0629559	0.486798
5.5671	0.996502	0.0209845	0.0610438	0.470027
5.5812	0.995623	0.0211571	0.0591377	0.452608
5.5953	0.99462	0.0212588	0.0572682	0.434596
5.6094	0.993484	0.0212765	0.0554704	0.416048
5.6235	0.992207	0.0211984	0.0537832	0.397023
5.6376	0.990777	0.0210145	0.0522492	0.377581
5.6517	0.989186	0.0207162	0.0509128	0.357783
5.6658	0.987424	0.0202964	0.0498188	0.337691
5.6799	0.985481	0.0197499	0.0490091	0.317366
5.694	0.98335	0.0190727	0.04852	0.296871
5.7081	0.981024	0.0182623	0.0483784	0.276269
5.7222	0.978496	0.0173177	0.0485991	0.25562
5.7363	0.975762	0.0162393	0.0491829	0.234986
5.7504	0.972817	0.0150288	0.0501167	0.214428
5.7645	0.969661	0.0136894	0.0513747	0.194006
5.7786	0.966292	0.0122253	0.052921	0.173776
5.7927	0.962713	0.0106423	0.0547129	0.153796
5.8068	0.958927	0.00894718	0.0567034	0.134122
5.8209	0.95494	0.00714859	0.0588446	0.114805
5.835	0.950758	0.00525767	0.0610889	0.0958974
5.8491	0.946393	0.00329334	0.0633905	0.0774482
5.8632	0.941854	0.00133659	0.0657063	0.0595044
5.8773	0.937155	0.00118769	0.0679961	0.0421118
5.8914	0.932311	0.00324142	0.0702229	0.0253191
5.9055	0.92734	0.00544786	0.0723526	0.00922245
5.9196	0.92226	0.00770237	0.0743543	0.00663893
5.9337	0.91709	0.00998123	0.0761998	0.0213323
5.9478	0.911853	0.0122686	0.0778637	0.0354139
5.9619	0.90657	0.0145503	0.0793231	0.0487593
5.976	0.901265	0.0168129	0.0805577	0.0613357
5.9901	0.895961	0.0190433	0.0815496	0.0731207
6.0042	0.890684	0.0212286	0.0822832	0.0840963
6.0183	0.885457	0.0233564	0.0827453	0.0942485
6.0324	0.880306	0.0254147	0.0829249	0.103566
6.0465	0.875253	0.0273919	0.0828134	0.112042
6.0606	0.870323	0.0292774	0.0824041	0.119672
6.0747	0.865538	0.0310609	0.0816931	0.126454
6.0888	0.860919	0.0327331	0.0806782	0.13239
6.1029	0.856485	0.0342855	0.0793597	0.137485
6.117	0.852254	0.0357107	0.0777402	0.141745
6.1311	0.848243	0.037002	0.0758245	0.145181
6.1452	0.844464	0.0381542	0.0736198	0.147805
6.1593	0.84093	0.0391631	0.0711355	0.149633
6.1734	0.83765	0.0400257	0.0683835	0.150683
6.1875	0.834629	0.0407404	0.0653783	0.150974
6.2016	0.831871	0.041307	0.0621372	0.150528
6.2157	0.829378	0.0417266	0.0586802	0.14937
6.2298	0.827149	0.042002	0.0550309	0.147526
6.2439	0.825179	0.0421373	0.051217	0.145024
6.258	0.823461	0.0421386	0.0472712	0.141894
6.2721	0.821989	0.0420133	0.043233	0.138167
6.2862	0.82075	0.0417709	0.0391514	0.133875
6.3003	0.819732	0.0414224	0.0350893	0.129054
6.3144	0.818922	0.0409809	0.031131	0.123738
6.3285	0.818304	0.0404615	0.0273934	0.117965
6.3426	0.817861	0.0398809	0.024043	0.111772
6.3567	0.817575	0.039258	0.0213112	0.105197
6.3708	0.817429	0.0386136	0.0194862	0.0982825
6.3849	0.817405	0.0379698	0.0188316	0.0910685
6.399	0.817483	0.0373504	0.0194367	0.0835984
6.4131	0.817646	0.0367799	0.0211423	0.0759176
6.4272	0.817875	0.036283	0.0236448	0.0680747
6.4413	0.818153	0.0358837	0.0266436	0.0601235
6.4554	0.818463	0.0356043	0.0299069	0.0521271
6.4695	0.818789	0.035464	0.033271	0.0441659
6.4836	0.819118	0.0354783	0.0366215	0.0363561
6.4977	0.819433	0.0356572	0.0398761	0.0288932
6.5118	0.819723	0.0360052	0.0429731	0.0221685
6.5259	0.819977	0.0365211	0.0458646	0.0170531
6.54	0.820183	0.0371977	0.0485118	0.0151564
6.5541	0.820333	0.0380231	0.0508828	0.0173985
6.5682	0.820418	0.0389811	0.0529504	0.0224104
6.5823	0.820431	0.0400529	0.0546919	0.028615
6.5964	0.820366	0.0412175	0.0560877	0.0352325
6.6105	0.820218	0.0424532	0.0571216	0.0419181
6.6246	0.819982	0.0437379	0.0577799	0.0485015
6.6387	0.819655	0.0450501	0.0580518	0.0548848
6.6528	0.819234	0.0463689	0.0579293	0.0610039
6.6669	0.818716	0.0476748	0.0574066	0.0668126
6.681	0.818099	0.0489492	0.0564808	0.072275
6.6951	0.817381	0.0501751	0.0551515	0.0773617
6.7092	0.816561	0.0513366	0.160263	0.0820484
6.7233	0.815638	0.0524194	0.153884	0.0863142
6.7374	0.814609	0.0534105	0.146343	0.0901416
6.7515	0.813474	0.0542981	0.137676	0.0935159
6.7656	0.812232	0.0550718	0.12793	0.0964248
6.7797	0.81088	0.0557225	0.117173	0.0988587
6.7938	0.809417	0.0562424	0.105492	0.10081
6.8079	0.807843	0.0566248	0.0930176	0.102274
6.822	0.806154	0.0568646	0.0799467	0.103248
6.8361	0.80435	0.0569576	0.0666186	0.103731
6.8502	0.802428	0.0569013	0.0536906	0.103725
6.8643	0.800388	0.0566945	0.0425811	0.103234
6.8784	0.798227	0.0563373	0.0362259	0.102264
6.8925	0.795944	0.0558317	0.0381633	0.100822
6.9066	0.793537	0.0551809	0.0480981	0.0989197
6.9207	0.791007	0.0543903	0.0627797	0.0965686
6.9348	0.788352	0.0534669	0.0799169	0.093783
6.9489	0.785572	0.0524201	0.0984066	0.0905791
6.963	0.782667	0.0512612	0.1177	0.0869749
6.9771	0.779639	0.0500045	0.137483	0.0829902
6.9912	0.776489	0.0486668	0.157544	0.0786465
7.0053	0.773218	0.047268	0.177723	0.0739671
7.0194	0.76983	0.0458314	0.197887	0.0689768
7.0335	0.766327	0.044384	0.217919	0.063702
7.0476	0.762714	0.0429563	0.237711	0.0581707
7.0617	0.758994	0.0415828	0.257163	0.0524124
7.0758	0.755173	0.0403011	0.276178	0.0464587
7.0899	0.751256	0.0391516	0.294668	0.0403431
7.104	0.747249	0.0381755	0.312545	0.0341031
7.1181	0.743158	0.0374129	0.329728	0.0277827
7.1322	0.738989	0.0368997	0.346139	0.0214418
7.1463	0.734748	0.0366643	0.361704	0.0151869
7.1604	0.730443	0.0367248	0.376356	0.00932315
7.1745	0.72608	0.0370864	0.39003	0.00540929
7.1886	0.721666	0.0377412	0.402668	0.00752711
7.2027	0.717206	0.038669	0.414215	0.0129021
7.2168	0.712707	0.0398396	0.424624	0.0188271
7.2309	0.708174	0.041216	0.433852	0.0247981
7.245	0.703613	0.0427575	0.441862	0.0306737
7.2591	0.699029	0.0444219	0.448624	0.036387
7.2732	0.694425	0.0461678	0.454113	0.0418938
7.2873	0.689806	0.047956	0.458309	0.0471598
7.3014	0.685176	0.0497499	0.461201	0.0521553
7.3155	0.680536	0.0515158	0.462781	0.0568543
7.3296	0.675889	0.0532235	0.46305	0.0612333
7.3437	0.671239	0.0548461	0.462013	0.0652713
7.3578	0.666585	0.0563595	0.459682	0.0689493
7.3719	0.66193	0.0577431	0.456075	0.0722506
7.386	0.657275	0.0589791	0.451216	0.0751609
7.4001	0.652622	0.0600526	0.445134	0.077668
7.4142	0.647971	0.0609519	0.437863	0.0797619
7.4283	0.643324	0.0616682	0.429444	0.0814352
7.4424	0.638683	0.0621954	0.419923	0.0826827
7.4565	0.634049	0.062531	0.409349	0.0835017
7.4706	0.629426	0.0626752	0.397777	0.0838916
7.4847	0.624815	0.0626316	0.385267	0.0838547
7.4988	0.620221	0.0624074	0.371882	0.0833953
7.5129	0.615647	0.0620128	0.357688	0.0825204
7.527	0.611098	0.0614621	0.342756	0.0812392
7.5411	0.606579	0.060773	0.327161	0.0795633
7.5552	0.602095	0.0599672	0.310979	0.0775067
7.5693	0.597654	0.05907	0.294291	0.0750857
7.5834	0.593262	0.0581105	0.277179	0.0723188
7.5975	0.588926	0.0571209	0.259728	0.0692271
7.6116	0.584654	0.0561367	0.242028	0.0658336
7.6257	0.580455	0.0551953	0.22417	0.0621641
7.6398	0.576336	0.0543348	0.206251	0.058247
7.6539	0.572306	0.0535931	0.188372	0.0541135
7.668	0.568373	0.0530052	0.170643	0.0497987
7.6821	0.564545	0.0526014	0.153185	0.0453422
7.6962	0.560829	0.0524051	0.136137	0.0407904
7.7103	0.557233	0.0524305	0.119667	0.0362
7.7244	0.553763	0.0526816	0.10399	0.031644
7.7385	0.550426	0.0531511	0.0893973	0.027224
7.7526	0.547226	0.0538211	0.076305	0.0230918
7.7667	0.544168	0.0546639	0.0653138	0.0194871
7.7808	0.541256	0.0556438	0.057231	0.0167805
7.7949	0.538491	0.0567193	0.0528995	0.0154395
7.809	0.535875	0.0578451	0.0527029	0.0157656
7.8231	0.533408	0.0589735	0.0561478	0.0175897
7.8372	0.531091	0.0600566	0.0621344	0.0204236
7.8513	0.528921	0.0610471	0.0695594	0.0238123
7.8654	0.526898	0.0618991	0.077608	0.0274511
7.8795	0.525017	0.0625692	0.0857475	0.0311538
7.8936	0.523275	0.0630164	0.0936399	0.034804
7.9077	0.521668	0.0632029	0.101069	0.0383253
7.9218	0.520192	0.0630942	0.107894	0.0416643
7.9359	0.518841	0.062659	0.114022	0.0447819
7.95	0.517611	0.06187	0.119391	0.0476483
7.9641	0.516496	0.0607038	0.123962	0.0502408
7.9782	0.51549	0.0591413	0.127711	0.0525413
7.9923	0.514589	0.0571685	0.130628	0.0545364
8.0064	0.513787	0.0547769	0.132713	0.0562162
8.0205	0.513079	0.0519656	0.133974	0.0575739
8.0346	0.51246	0.0487425	0.134427	0.0586061
8.0487	0.511924	0.0451289	0.134094	0.0593122
8.0628	0.511469	0.041166	0.133007	0.0596942
8.0769	0.511088	0.0369274	0.131199	0.0597572
8.091	0.510778	0.0325441	0.128715	0.0595085
8.1051	0.510535	0.0282523	0.125603	0.0589586
8.1192	0.510355	0.0244813	0.121917	0.0581203
8.1333	0.510234	0.0219577	0.117722	0.057009
8.1474	0.510167	0.0216109	0.113088	0.0556432
8.1615	0.510152	0.0239774	0.108095	0.0540438
8.1756	0.510184	0.0287546	0.102838	0.0522349
8.1897	0.510258	0.0352641	0.09742	0.0502435
8.2038	0.510372	0.0429564	0.0919653	0.0481001
8.2179	0.510519	0.051488	0.0866157	0.0458391
8.232	0.510696	0.0606505	0.0815359	0.0434992
8.2461	0.510898	0.0703099	0.0769136	0.0411238
8.2602	0.51112	0.0803717	0.0729559	0.0387622
8.2743	0.511357	0.0907628	0.0698763	0.0364696
8.2884	0.511604	0.101422	0.0678709	0.0343079
8.3025	0.511855	0.112296	0.067086	0.0323443
8.3166	0.512105	0.123333	0.0675853	0.0306495
8.3307	0.512351	0.134487	0.0693354	0.0292925
8.3448	0.512585	0.145711	0.0722154	0.0283323
8.3589	0.512805	0.15696	0.0760464	0.027808
8.373	0.513005	0.168189	0.0806263	0.0277306
8.3871	0.513182	0.179355	0.0857563	0.0280788
8.4012	0.513333	0.190416	0.0912565	0.0288033
8.4153	0.513454	0.201328	0.0969717	0.0298356
8.4294	0.513544	0.212052	0.102771	0.0310993
8.4435	0.513601	0.222547	0.108546	0.0325184
8.4576	0.513625	0.232774	0.114207	0.0340237
8.4717	0.513616	0.242696	0.11968	0.0355547
8.4858	0.513574	0.252277	0.124905	0.0370601
8.4999	0.513501	0.261483	0.12983	0.0384979
8.514	0.5134	0.27028	0.134416	0.0398335
8.5281	0.513274	0.278639	0.13863	0.0410393
8.5422	0.513126	0.286532	0.142445	0.0420937
8.5563	0.512962	0.293931	0.145842	0.0429798
8.5704	0.512785	0.300813	0.148805	0.0436855
8.5845	0.512602	0.307157	0.151327	0.0442022
8.5986	0.512418	0.312944	0.153401	0.0445252
8.6127	0.512239	0.318157	0.155028	0.0446526
8.6268	0.512072	0.322782	0.156211	0.0445858
8.6409	0.511922	0.326809	0.156958	0.0443287
8.655	0.511795	0.330229	0.157281	0.043888
8.6691	0.511697	0.333036	0.157194	0.0432726
8.6832	0.511634	0.335227	0.156716	0.0424943
8.6973	0.511611	0.336802	0.155868	0.0415667
8.7114	0.511632	0.337763	0.154675	0.0405064
8.7255	0.511701	0.338115	0.153166	0.0393319
8.7396	0.511822	0.337865	0.15137	0.0380644
8.7537	0.511998	0.337022	0.149323	0.0367275
8.7678	0.512231	0.335599	0.147059	0.0353473
8.7819	0.512522	0.33361	0.144617	0.0339528
8.796	0.512873	0.331071	0.142039	0.0325751
8.8101	0.513284	0.328	0.139368	0.0312478
8.8242	0.513756	0.324418	0.136646	0.0300061
8.8383	0.514286	0.320346	0.133921	0.0288859
8.8524	0.514876	0.315807	0.131238	0.027922
8.8665	0.515523	0.310826	0.128641	0.0271463
8.8806	0.516225	0.30543	0.126177	0.0265843
8.8947	0.516982	0.299643	0.123887	0.026253
8.9088	0.517791	0.293496	0.121809	0.0261587
8.9229	0.51865	0.287014	0.119978	0.0262956
8.937	0.519558	0.280229	0.118423	0.0266472
8.9511	0.520512	0.273168	0.117163	0.027188
8.9652	0.521511	0.265861	0.116214	0.0278867
8.9793	0.522552	0.258338	0.115579	0.0287093
8.9934	0.523633	0.250628	0.115255	0.0296217
9.0075	0.524754	0.242759	0.115229	0.0305913
9.0216	0.525912	0.23476	0.115481	0.0315884
9.0357	0.527104	0.226659	0.115986	0.032587
9.0498	0.52833	0.218482	0.116709	0.0335642
9.0639	0.529586	0.210257	0.117616	0.034501
9.078	0.530871	0.202008	0.118668	0.0353812
9.0921	0.532182	0.193759	0.119825	0.036192
9.1062	0.533515	0.185534	0.121048	0.0369228
9.1203	0.534867	0.177354	0.122297	0.0375654
9.1344	0.536235	0.169239	0.123536	0.0381138
9.1485	0.537613	0.161209	0.124731	0.0385636
9.1626	0.538998	0.153281	0.125849	0.0389118
9.1767	0.540383	0.145472	0.126863	0.039157
9.1908	0.541763	0.137797	0.127746	0.0392987
9.2049	0.54313	0.130268	0.128478	0.0393375
9.219	0.544479	0.122899	0.12904	0.0392746
9.2331	0.545801	0.1157	0.129418	0.0391119
9.2472	0.54709	0.108681	0.129599	0.0388519
9.2613	0.548336	0.10185	0.129575	0.0384973
9.2754	0.549531	0.0952151	0.129343	0.0380512
9.2895	0.550669	0.0887822	0.1289	0.0375169
9.3036	0.551739	0.0825572	0.128247	0.0368979
9.3177	0.552734	0.076545	0.127389	0.0361975
9.3318	0.553646	0.07075	0.126334	0.0354194
9.3459	0.554468	0.0651766	0.125092	0.0345671
9.36	0.555193	0.0598289	0.123676	0.0336443
9.3741	0.555815	0.0547113	0.122102	0.0326546
9.3882	0.556328	0.0498292	0.120388	0.0316019
9.4023	0.556727	0.0451887	0.118555	0.0304904
9.4164	0.557009	0.0407979	0.116626	0.0293245
9.4305	0.557171	0.0366674	0.114627	0.0281093
9.4446	0.557211	0.0328113	0.112584	0.0268506
9.4587	0.557128	0.0292487	0.110527	0.0255553
9.4728	0.556923	0.0260048	0.108485	0.0242317
9.4869	0.556596	0.0231127	0.106489	0.0228899
9.501	0.556151	0.0206141	0.104569	0.0215428
9.5151	0.55559	0.0185564	0.102756	0.0202063
9.5292	0.554916	0.0169861	0.101077	0.0189007
9.5433	0.554136	0.0159337	0.0995598	0.0176517
9.5574	0.553255	0.0153959	0.0982261	0.0164913
9.5715	0.552278	0.0153245	0.097095	0.0154589
9.5856	0.551213	0.0156332	0.0961802	0.0146006
9.5997	0.550066	0.016218	0.0954897	0.0139659
9.6138	0.548844	0.0169785	0.0950253	0.0136013
9.6279	0.547555	0.0178296	0.0947828	0.0135407
9.642	0.546206	0.0187054	0.0947518	0.0137962
9.6561	0.544805	0.0195565	0.0949162	0.0143549
9.6702	0.543357	0.0203474	0.0952552	0.0151835
9.6843	0.54187	0.0210526	0.0957439	0.0162368
9.6984	0.54035	0.021654	0.0963545	0.0174671
9.7125	0.538804	0.0221391	0.0970572	0.0188298
9.7266	0.537236	0.0224996	0.0978213	0.0202857
9.7407	0.535651	0.02273	0.0986161	0.021802
9.7548	0.534055	0.0228276	0.0994116	0.0233515
9.7689	0.532452	0.0227916	0.100179	0.0249115
9.783	0.530845	0.0226228	0.100892	0.0264633
9.7971	0.529237	0.0223236	0.101526	0.0279912
9.8112	0.527633	0.0218975	0.102059	0.0294823
9.8253	0.526034	0.0213497	0.102472	0.0309259
9.8394	0.524445	0.0206863	0.10275	0.0323134
9.8535	0.522868	0.019915	0.102879	0.033638
9.8676	0.521306	0.0190446	0.102851	0.0348947
9.8817	0.519762	0.0180859	0.102658	0.0360802
9.8958	0.51824	0.0170514	0.102297	0.0371931
9.9099	0.516743	0.0159562	0.101769	0.0382337
9.924	0.515276	0.0148186	0.101076	0.0392041
9.9381	0.513844	0.0136612	0.100225	0.0401079
9.9522	0.51245	0.0125127	0.0992251	0.040951
9.9663	0.511101	0.01141	0.0980888	0.0417408
9.9804	0.509801	0.010401	0.0968316	0.0424865
9.9945	0.508558	0.00954619	0.0954715	0.0431988
10.0086	0.507377	0.00891606	0.0940295	0.0438904
10.0227	0.506265	0.00857987	0.092529	0.0445748
10.0368	0.505229	0.00858376	0.0909954	0.045267
10.0509	0.504275	0.00893046	0.089456	0.0459824
10.065	0.50341	0.00957847	0.0879395	0.0467369
10.0791	0.502639	0.0104614	0.0864752	0.0475462
10.0932	0.50197	0.01151	0.0850923	0.0484254
10.1073	0.501407	0.0126645	0.0838194	0.0493883
10.1214	0.500955	0.0138773	0.0826828	0.0504472
10.1355	0.500619	0.0151117	0.0817063	0.0516121
10.1496	0.500401	0.0163395	0.0809095	0.0528905
10.1637	0.500305	0.0175383	0.0803072	0.0542874
10.1778	0.500331	0.0186905	0.0799084	0.0558046
10.1919	0.50048	0.0197816	0.0797159	0.0574413
10.206	0.500752	0.0207995	0.0797262	0.0591939
10.2201	0.501146	0.0217342	0.0799292	0.0610561
10.2342	0.501659	0.0225775	0.0803092	0.0630196
10.2483	0.502288	0.0233221	0.0808457	0.0650741
10.2624	0.503029	0.0239625	0.0815139	0.0672077
10.2765	0.503878	0.024494	0.0822861	0.0694074
10.2906	0.504829	0.0249129	0.0831331	0.071659
10.3047	0.505877	0.0252166	0.0840244	0.0739481
10.3188	0.507016	0.0254033	0.0849301	0.0762596
10.3329	0.508239	0.0254724	0.0858211	0.0785787
10.347	0.50954	0.0254237	0.0866697	0.0808902
10.3611	0.510913	0.0252582	0.0874505	0.0831796
10.3752	0.512352	0.0249775	0.0881405	0.0854326
10.3893	0.51385	0.0245842	0.0887195	0.0876353
10.4034	0.515403	0.0240813	0.0891701	0.0897745
10.4175	0.517004	0.0234729	0.0894782	0.0918378
10.4316	0.518649	0.0227635	0.0896327	0.0938134
10.4457	0.520333	0.0219584	0.089626	0.0956902
10.4598	0.522051	0.0210635	0.0894534	0.097458
10.4739	0.5238	0.0200852	0.0891138	0.0991076
10.488	0.525575	0.0190305	0.0886093	0.10063
10.5021	0.527374	0.0179071	0.0879453	0.102019
10.5162	0.529193	0.0167231	0.0871303	0.103266
10.5303	0.531029	0.0154872	0.0861763	0.104366
10.5444	0.532878	0.0142086	0.0850981	0.105314
10.5585	0.534737	0.0128976	0.0839137	0.106106
10.5726	0.536603	0.011565	0.0826442	0.106738
10.5867	0.538471	0.0102236	0.0813131	0.107208
10.6008	0.540337	0.00888822	0.0799464	0.107515
10.6149	0.542197	0.00757833	0.0785724	0.107657
10.629	0.544044	0.00632138	0.0772205	0.107633
10.6431	0.545874	0.00516117	0.0759215	0.107446
10.6572	0.54768	0.00417399	0.074706	0.107095
10.6713	0.549454	0.00349043	0.0736036	0.106583
10.6854	0.551189	0.00327248	0.0726421	0.105912
10.6995	0.552877	0.00356607	0.0718462	0.105085
10.7136	0.55451	0.00422624	0.0712358	0.104106
10.7277	0.556078	0.00507409	0.0708255	0.102979
10.7418	0.557571	0.00599494	0.0706237	0.101708
10.7559	0.558981	0.00692684	0.0706316	0.100298
10.77	0.560297	0.00783585	0.0708435	0.0987554
10.7841	0.561509	0.00870207	0.0712472	0.0970851
10.7982	0.562608	0.00951308	0.0718242	0.0952935
10.8123	0.563584	0.0102607	0.0725513	0.0933867
10.8264	0.564428	0.0109394	0.0734014	0.0913715
10.8405	0.565131	0.0115458	0.0743447	0.0892548
10.8546	0.565686	0.0120775	0.0753504	0.0870434
10.8687	0.566085	0.0125338	0.0763872	0.0847445
10.8828	0.56632	0.0129147	0.0774244	0.0823656
10.8969	0.566388	0.013221	0.078433	0.0799139
10.911	0.566282	0.0134546	0.0793857	0.0773969
10.9251	0.565998	0.0136178	0.0802578	0.0748221
10.9392	0.565535	0.0137139	0.0810271	0.0721969
10.9533	0.56489	0.0137467	0.0816746	0.0695287
10.9674	0.564062	0.0137204	0.0821843	0.0668251
10.9815	0.563052	0.0136399	0.0825432	0.0640931
10.9956	0.56186	0.0135104	0.0827418	0.0613401
11.0097	0.560488	0.0133377	0.0827737	0.058573
11.0238	0.55894	0.0131274	0.0826356	0.0557987
11.0379	0.557219	0.0128857	0.0823278	0.0530239
11.052	0.555329	0.0126187	0.0818534	0.050255
11.0661	0.553274	0.0123324	0.081219	0.0474983
11.0802	0.551059	0.0120327	0.0804343	0.0447598
11.0943	0.548691	0.0117251	0.079512	0.0420452
11.1084	0.546175	0.0114147	0.0784679	0.03936
11.1225	0.543516	0.0111059	0.0773206	0.0367092
11.1366	0.54072	0.0108023	0.0760917	0.034098
11.1507	0.537793	0.0105069	0.0748051	0.0315309
11.1648	0.534741	0.0102213	0.0734871	0.0290125
11.1789	0.531568	0.00994658	0.0721658	0.0265471
11.193	0.52828	0.00968241	0.0708705	0.0241389
11.2071	0.524882	0.00942771	0.0696312	0.0217923
11.2212	0.521378	0.00918055	0.0684777	0.0195122
11.2353	0.517773	0.00893831	0.0674383	0.0173037
11.2494	0.51407	0.00869793	0.0665392	0.0151737
11.2635	0.510272	0.0084561	0.0658028	0.0131312
11.2776	0.506384	0.00820951	0.0652467	0.0111899
11.2917	0.502408	0.00795507	0.0648827	0.00937162
11.3058	0.498348	0.00769015	0.064716	0.00771397
11.3199	0.494206	0.0074128	0.0647449	0.00628477
11.334	0.489986	0.00712193	0.064961	0.00520313
11.3481	0.485691	0.00681753	0.0653493	0.00463825
11.3622	0.481325	0.0065009	0.0658894	0.00470395
11.3763	0.47689	0.00617487	0.0665565	0.00531435
11.3904	0.472391	0.00584409	0.0673228	0.00626175
11.4045	0.467833	0.00551534	0.0681583	0.0073757
11.4186	0.463219	0.00519788	0.0690325	0.00855625
11.4327	0.458557	0.0049037	0.0699151	0.00974923
11.4468	0.45385	0.00464743	0.0707768	0.0109245
11.4609	0.449106	0.00444574	0.0715902	0.0120644
11.475	0.44433	0.00431549	0.0723299	0.0131577
11.4891	0.439531	0.00427082	0.0729734	0.0141968
11.5032	0.434716	0.00431974	0.0735008	0.0151762
11.5173	0.429891	0.00446189	0.0738953	0.0160915
11.5314	0.425066	0.00468879	0.0741431	0.0169393
11.5455	0.420248	0.00498625	0.0742338	0.0177164
11.5596	0.415445	0.00533754	0.0741599	0.01842
11.5737	0.410666	0.00572582	0.0739174	0.0190479
11.5878	0.405917	0.00613555	0.0735054	0.0195977
11.6019	0.401207	0.00655302	0.0729261	0.0200674
11.616	0.396542	0.00696631	0.0721851	0.0204553
11.6301	0.391928	0.00736516	0.0712912	0.0207599
11.6442	0.387371	0.00774072	0.0702562	0.02098
11.6583	0.382876	0.00808536	0.0690954	0.0211149
11.6724	0.378447	0.00839247	0.0678269	0.0211641
11.6865	0.374087	0.00865639	0.0664722	0.0211276
11.7006	0.369799	0.00887232	0.0650553	0.0210061
11.7147	0.365583	0.00903625	0.0636035	0.0208006
11.7288	0.36144	0.00914497	0.0621461	0.0205129
11.7429	0.35737	0.00919602	0.0607146	0.0201455
11.757	0.353372	0.00918771	0.0593417	0.0197017
11.7711	0.349443	0.00911915	0.0580607	0.0191855
11.7852	0.345582	0.00899022	0.056904	0.018602
11.7993	0.341785	0.00880169	0.0559021	0.0179573
11.8134	0.338049	0.00855519	0.0550818	0.017259
11.8275	0.33437	0.00825334	0.0544645	0.0165156
11.8416	0.330746	0.00789984	0.0540651	0.0157378
11.8557	0.327172	0.00749967	0.0538904	0.0149378
11.8698	0.323645	0.00705931	0.053939	0.0141302
11.8839	0.320164	0.00658718	0.0542008	0.0133321
11.898	0.316724	0.00609426	0.0546583	0.0125637
11.9121	0.313324	0.00559493	0.0552872	0.011848
11.9262	0.309963	0.0051083	0.0560584	0.0112107
11.9403	0.306641	0.00465973	0.0569397	0.0106793
11.9544	0.303356	0.00428184	0.0578969	0.0102801
11.9685	0.300111	0.00401311	0.058896	0.0100352
11.9826	0.296905	0.00389085	0.0599036	0.00995787
11.9967	0.293741	0.00393822	0.0608882	0.0100494
12.0108	0.290621	0.00415336	0.0618208	0.0102987
12.0249	0.287549	0.00451115	0.062675	0.0106843
12.039	0.284526	0.00497545	0.0634278	0.0111786
12.0531	0.281556	0.00551062	0.0640594	0.0117522
12.0672	0.278643	0.00608674	0.064553	0.0123763
12.0813	0.27579	0.00668021	0.0648955	0.0130253
12.0954	0.272998	0.00727269	0.0650771	0.0136762
12.1095	0.270272	0.00784973	0.0650913	0.0143099
12.1236	0.267612	0.0083997	0.0649347	0.0149099
12.1377	0.265021	0.0089131	0.0646075	0.0154623
12.1518	0.262498	0.00938202	0.0641131	0.0159556
12.1659	0.260044	0.00979983	0.063458	0.0163801
12.18	0.257657	0.010161	0.0626523	0.0167279
12.1941	0.255336	0.010461	0.0617092	0.0169926
12.2082	0.253079	0.010696	0.0606453	0.0171692
12.2223	0.250881	0.0108633	0.0594803	0.0172538
12.2364	0.248738	0.0109608	0.0582374	0.017244
12.2505	0.246646	0.0109872	0.0569428	0.0171384
12.2646	0.2446	0.010942	0.0556257	0.0169366
12.2787	0.242593	0.0108256	0.0543178	0.0166396
12.2928	0.240621	0.0106389	0.0530529	0.0162493
12.3069	0.238676	0.010384	0.051866	0.0157686
12.321	0.236754	0.0100634	0.0507924	0.0152017
12.3351	0.234848	0.00968074	0.0498657	0.0145539
12.3492	0.232954	0.00924042	0.0491166	0.0138318
12.3633	0.231067	0.00874789	0.0485709	0.0130434
12.3774	0.229183	0.00820971	0.0482474	0.0121986
12.3915	0.227298	0.00763381	0.0481566	0.0113093
12.4056	0.225411	0.00702989	0.0482997	0.0103902
12.4197	0.22352	0.00640997	0.0486685	0.00946029
12.4338	0.221624	0.00578939	0.0492461	0.00854392
12.4479	0.219724	0.00518825	0.050008	0.00767373
12.462	0.21782	0.00463335	0.0509244	0.0068934
12.4761	0.215916	0.0041601	0.0519616	0.00625957
12.4902	0.214012	0.00381183	0.0530841	0.00583776
12.5043	0.212114	0.00363183	0.0542561	0.0056857
12.5184	0.210224	0.00364578	0.0554429	0.00582699
12.5325	0.208347	0.00384618	0.0566114	0.00623689
12.5466	0.206487	0.00419626	0.0577312	0.00685686
12.5607	0.204648	0.00464879	0.0587748	0.00762107
12.5748	0.202835	0.00516117	0.0597176	0.00847306
12.5889	0.201051	0.00570036	0.0605384	0.00936967
12.603	0.199301	0.00624203	0.0612191	0.0102791
12.6171	0.197586	0.00676835	0.0617449	0.011178
12.6312	0.19591	0.00726604	0.0621042	0.0120487
12.6453	0.194273	0.00772502	0.0622886	0.0128778
12.6594	0.192677	0.00813751	0.0622926	0.0136549
12.6735	0.19112	0.00849755	0.0621142	0.0143717
12.6876	0.189603	0.00880059	0.0617542	0.015022
12.7017	0.188122	0.00904331	0.0612164	0.0156007
12.7158	0.186676	0.00922351	0.0605079	0.0161043
12.7299	0.18526	0.00934	0.0596388	0.0165303
12.744	0.183872	0.00939259	0.0586225	0.0168773
12.7581	0.182505	0.00938205	0.0574752	0.017145
12.7722	0.181157	0.00931011	0.0562168	0.0173338
12.7863	0.179821	0.00917952	0.05487	0.0174452
12.8004	0.178494	0.00899402	0.0534611	0.0174813
12.8145	0.177171	0.00875845	0.0520193	0.0174452
12.8286	0.175847	0.00847879	0.0505767	0.0173407
12.8427	0.174519	0.0081623	0.0491682	0.0171722
12.8568	0.173184	0.00781763	0.0478302	0.0169447
12.8709	0.17184	0.00745495	0.0466001	0.0166638
12.885	0.170484	0.00708617	0.0455147	0.0163357
12.8991	0.169118	0.00672494	0.0446083	0.0159669
12.9132	0.167741	0.00638663	0.0439106	0.0155643
12.9273	0.166354	0.00608788	0.0434443	0.0151349
12.9414	0.164959	0.00584561	0.0432233	0.014686
12.9555	0.163559	0.00567522	0.0432511	0.0142249
12.9696	0.162157	0.00558827	0.0435208	0.0137587
12.9837	0.160758	0.00559018	0.044015	0.0132942
12.9978	0.159366	0.00567892	0.044708	0.0128381
13.0119	0.157986	0.00584545	0.0455676	0.0123961
13.026	0.156622	0.00607557	0.0465573	0.0119737
13.0401	0.15528	0.00635249	0.0476389	0.0115753
13.0542	0.153964	0.00665894	0.0487741	0.0112043
13.0683	0.152678	0.00697873	0.0499258	0.0108633
13.0824	0.151426	0.00729742	0.0510592	0.0105539
13.0965	0.150211	0.00760257	0.0521425	0.0102767
13.1106	0.149035	0.00788374	0.053147	0.0100317
13.1247	0.147898	0.00813235	0.0540476	0.0098181
13.1388	0.146802	0.00834147	0.0548222	0.00963513
13.1529	0.145746	0.00850575	0.0554526	0.0094818
13.167	0.144727	0.00862124	0.0559237	0.00935746
13.1811	0.143744	0.00868536	0.0562234	0.00926197
13.1952	0.142793	0.00869682	0.0563432	0.00919586
13.2093	0.14187	0.00865564	0.0562775	0.00916044
13.2234	0.140969	0.00856317	0.0560235	0.00915775
13.2375	0.140087	0.00842212	0.0555819	0.00919043
13.2516	0.139218	0.00823668	0.054956	0.00926149
13.2657	0.138356	0.00801262	0.0541523	0.00937394
13.2798	0.137496	0.00775749	0.0531804	0.00953042
13.2939	0.136632	0.00748074	0.0520531	0.00973283
13.308	0.135762	0.00719395	0.0507862	0.00998193
13.3221	0.13488	0.00691092	0.049399	0.0102772
13.3362	0.133983	0.00664759	0.0479145	0.0106165
13.3503	0.13307	0.00642153	0.0463593	0.0109965
13.3644	0.132138	0.00625087	0.0447635	0.0114123
13.3785	0.131188	0.00615238	0.0431616	0.0118579
13.3926	0.13022	0.00613906	0.0415914	0.0123262
13.4067	0.129235	0.00621779	0.0400943	0.0128096
13.4208	0.128237	0.00638801	0.0387138	0.0133
13.4349	0.127228	0.00664208	0.0374947	0.0137888
13.449	0.126213	0.00696692	0.0364798	0.0142675
13.4631	0.125196	0.0073464	0.0357076	0.0147276
13.4772	0.124183	0.00776334	0.035208	0.0151607
13.4913	0.123179	0.00820099	0.0349994	0.0155587
13.5054	0.122191	0.00864379	0.035086	0.015914
13.5195	0.121223	0.00907771	0.0354571	0.0162193
13.5336	0.120281	0.00949028	0.0360884	0.0164678
13.5477	0.119371	0.00987053	0.0369451	0.0166535
13.5618	0.118496	0.0102089	0.037985	0.016771
13.5759	0.11766	0.010497	0.0391625	0.0168156
13.59	0.116865	0.0107276	0.0404317	0.0167833
13.6041	0.116114	0.0108948	0.0417483	0.016671
13.6182	0.115406	0.0109934	0.0430713	0.0164768
13.6323	0.114742	0.0110192	0.0443635	0.0161993
13.6464	0.114118	0.0109692	0.0455918	0.0158385
13.6605	0.113533	0.0108412	0.0467273	0.0153954
13.6746	0.112982	0.0106337	0.0477453	0.0148723
13.6887	0.112461	0.0103465	0.0486248	0.0142728
13.7028	0.111964	0.00997992	0.0493484	0.0136024
13.7169	0.111486	0.00953557	0.0499023	0.0128682
13.731	0.11102	0.00901581	0.0502759	0.0120798
13.7451	0.11056	0.0084241	0.0504617	0.0112497
13.7592	0.110099	0.00776505	0.0504554	0.0103946
13.7733	0.109633	0.00704466	0.0502555	0.00953651
13.7874	0.109155	0.00627084	0.0498637	0.00870487
13.8015	0.10866	0.00545437	0.0492845	0.00793914
13.8156	0.108144	0.00461114	0.0485255	0.00729047
13.8297	0.107604	0.00376752	0.0475974	0.00681992
13.8438	0.107038	0.00297397	0.0465142	0.00658825
13.8579	0.106445	0.00233858	0.0452931	0.00663588
13.872	0.105824	0.00206634	0.0439553	0.0069645
13.8861	0.105175	0.00232114	0.0425256	0.00753728
13.9002	0.104501	0.00298263	0.0410332	0.00829716
13.9143	0.103805	0.00384669	0.0395118	0.00918595
13.9284	0.103088	0.00479783	0.0379996	0.0101539
13.9425	0.102357	0.00578088	0.0365394	0.0111617
13.9566	0.101614	0.00676618	0.0351782	0.0121783
13.9707	0.100866	0.00773486	0.0339655	0.0131796
13.9848	0.100116	0.00867307	0.0329516	0.0141459
13.9989	0.0993707	0.00956965	0.0321834	0.0150611
14.013	0.0986337	0.010415	0.0317004	0.0159114
14.0271	0.0979098	0.0112008	0.0315299	0.0166854
14.0412	0.0972025	0.0119193	0.031683	0.017373
14.0553	0.0965149	0.0125638	0.032153	0.0179656
14.0694	0.0958491	0.0131283	0.0329167	0.0184559
14.0835	0.0952062	0.0136074	0.0339376	0.0188378
14.0976	0.0945863	0.0139966	0.0351707	0.0191064
14.1117	0.0939887	0.0142919	0.0365671	0.0192576
14.1258	0.0934112	0.0144903	0.0380775	0.0192888
14.1399	0.0928512	0.0145895	0.039655	0.0191981
14.154	0.0923049	0.014588	0.0412565	0.0189848
14.1681	0.091768	0.0144849	0.0428432	0.0186496
14.1822	0.0912356	0.0142804	0.0443808	0.0181937
14.1963	0.0907024	0.0139753	0.0458396	0.01762
14.2104	0.0901631	0.0135714	0.0471941	0.016932
14.2245	0.0896124	0.013071	0.0484224	0.0161348
14.2386	0.0890452	0.0124774	0.0495064	0.0152345
14.2527	0.0884569	0.0117947	0.0504314	0.0142387
14.2668	0.0878434	0.0110275	0.0511857	0.0131564
14.2809	0.0872017	0.0101813	0.0517606	0.0119989
14.295	0.0865294	0.00926249	0.0521502	0.01078
14.3091	0.0858251	0.00827797	0.0523516	0.00951782
14.3232	0.0850888	0.00723566	0.0523644	0.00823755
14.3373	0.0843213	0.00614462	0.0521909	0.00697713
14.3514	0.0835246	0.00501588	0.051836	0.00579939
14.3655	0.0827019	0.00386463	0.0513073	0.00481457
14.3796	0.0818574	0.00271857	0.0506153	0.00420277
14.3937	0.0809962	0.00165929	0.049773	0.00415817
14.4078	0.0801242	0.00108059	0.0487961	0.00470409
14.4219	0.079248	0.0016402	0.0477035	0.00566585
14.436	0.0783746	0.00269945	0.0465168	0.00685516
14.4501	0.0775115	0.00385159	0.0452607	0.00815164
14.4642	0.0766658	0.00501241	0.0439626	0.00948628
14.4783	0.0758447	0.00615359	0.042653	0.0108176
14.4924	0.075055	0.00725956	0.0413649	0.0121182
14.5065	0.0743025	0.00831906	0.0401334	0.0133682
14.5206	0.0735923	0.00932272	0.0389946	0.0145524
14.5347	0.0729284	0.0102623	0.0379846	0.0156581
14.5488	0.0723135	0.0111305	0.0371375	0.0166748
14.5629	0.0717487	0.0119207	0.0364831	0.0175935
14.577	0.071234	0.0126269	0.036045	0.0184066
14.5911	0.0707679	0.013244	0.0358376	0.0191076
14.6052	0.0703472	0.0137675	0.0358655	0.0196913
14.6193	0.0699679	0.0141937	0.0361221	0.0201532
14.6334	0.0696245	0.0145196	0.036591	0.0204903
14.6475	0.0693108	0.0147429	0.0372471	0.0207003
14.6616	0.06902	0.0148623	0.0380591	0.0207821
14.6757	0.0687448	0.0148771	0.0389923	0.0207355
14.6898	0.0684775	0.0147874	0.0400102	0.0205615
14.7039	0.0682109	0.0145943	0.041077	0.0202618
14.718	0.0679378	0.0142993	0.0421584	0.0198394
14.7321	0.0676517	0.0139049	0.0432228	0.0192982
14.7462	0.0673468	0.0134143	0.0442416	0.0186428
14.7603	0.0670182	0.0128315	0.0451897	0.0178791
14.7744	0.0666619	0.0121609	0.0460452	0.0170137
14.7885	0.0662751	0.0114078	0.0467895	0.0160542
14.8026	0.0658562	0.010578	0.0474077	0.0150093
14.8167	0.0654047	0.00967798	0.0478876	0.0138887
14.8308	0.0649212	0.00871467	0.0482205	0.0127035
14.8449	0.0644077	0.0076956	0.0484007	0.0114664
14.859	0.063867	0.00662891	0.0484253	0.0101924
14.8731	0.0633029	0.00552351	0.0482944	0.0089004
14.8872	0.0627201	0.00438969	0.0480114	0.00761568
14.9013	0.062124	0.00324102	0.0475822	0.00637576
14.9154	0.0615204	0.00210287	0.0470159	0.00524205
14.9295	0.0609156	0.00107384	0.0463248	0.00432114
14.9436	0.0603158	0.000864371	0.0455239	0.00378077
14.9577	0.0597272	0.00178124	0.0446318	0.00378003
14.9718	0.0591557	0.00288444	0.0436699	0.00429904
14.9859	0.0586066	0.00400049	0.0426629	0.00515662
15	0.0580845	0.00509623	0.0416386	0.00618336
